# Supplementary material for: PRIN: a predicted rice interactome network
Source: BMC Bioinformatics. 2011 May 16;12:161. doi: 10.1186/1471-2105-12-161 (PMC3118165; doi:10.1186/1471-2105-12-161)
Supplement: Additional file 1 — Statistics of interolog. This file contains a statistics of interolog data shown in Figure 2. Data resource from protein-protein interaction databases for 6 organisms is listed in table. [file 1471-2105-12-161-S1.XLS]

## Sheet: Sheet1
Species	Protein-Protein Interaction Database Source								Integrated Protein-Protein Interaction Number	Average Neighbours of Interactome	InParanoid Ortholog Group with Rice	Predicted Rice Protein-Protein Interaction
	BioGrid	IntAct	DIP	MINT	HPRD	MIPS	TAIR	PlaPID
Arabidopsis thaliana	4834	8163	NULL	NULL	NULL	NULL	2654	NULL	6670	3.99	11647	2363
Saccharomyces cerevisiae	257550	71968	22590	5009	NULL	5009	NULL	NULL	196258	60.86	2425	59915
Caenorhabditis elegans	6760	10459	3745	7007	NULL	NULL	NULL	NULL	9918	4.06	3357	1422
Drosophila melanogaster	34575	27393	20201	23016	NULL	NULL	NULL	NULL	31036	7.44	3526	3070
Homo sapiens	268873	109576	NULL	66188	96434	NULL	NULL	NULL	272246	23.1	4243	8157
Escherichia coli K12	NULL	15584	6537	NULL	NULL	NULL	NULL	NULL	17799	11.27	889	5815
Oryza sativa	NULL	308	NULL	NULL	NULL	NULL	NULL	1126	430	2.04	NULL	76585
