# Supplementary material for: PRIN: a predicted rice interactome network
Source: BMC Bioinformatics. 2011 May 16;12:161. doi: 10.1186/1471-2105-12-161 (PMC3118165; doi:10.1186/1471-2105-12-161)
Supplement: Additional file 2 — Statistics of GOA GO Slim. This file contains a statistics of GO terms distribution based on standard UniProtKB-GOA GO Slim shown in Figure 3A and Figure 3B. Three kinds of GO terms(Cell Component, Biological Process and Molecular Function) are listed separately in table. [file 1471-2105-12-161-S2.XLS]

## Sheet: Sheet1
GO Terms Distribution with GOAslim
GO Cell Component Terms Distribution of PRIN			GO Biological Process Terms Distribution of PRIN			GO Molecullar Function Terms Distribution of PRIN
GO ID	GO Terms	Number of GO Terms	GO ID	GO Terms	Number of GO Terms	GO ID	GO Terms	Number of GO Terms
GO:0005575	cellular_component	2164	GO:0006139	nucleobase, nucleoside, nucleotide and nucleic acid metabolic process	1309	GO:0003674	molecular_function	121
GO:0005576	extracellular region	40	GO:0006519	cellular amino acid and derivative metabolic process	317	GO:0003676	nucleic acid binding	1370
GO:0005578	proteinaceous extracellular matrix	4	GO:0006810	transport	902	GO:0003774	motor activity	36
GO:0005622	intracellular	2174	GO:0006928	cellular component movement	10	GO:0003824	catalytic activity	529
GO:0005623	cell	2097	GO:0006944	cellular membrane fusion	1	GO:0004386	helicase activity	166
GO:0005634	nucleus	628	GO:0007154	cell communication	30	GO:0004871	signal transducer activity	51
GO:0005694	chromosome	133	GO:0007275	multicellular organismal development	53	GO:0004872	receptor activity	146
GO:0005737	cytoplasm	1417	GO:0008150	biological_process	1341	GO:0005198	structural molecule activity	345
GO:0016020	membrane	1027	GO:0008152	metabolic process	4121	GO:0005215	transporter activity	294
GO:0030312	external encapsulating structure	13	GO:0008219	cell death	13	GO:0005488	binding	3498
			GO:0009056	catabolic process	278	GO:0005515	protein binding	572
			GO:0009058	biosynthetic process	1755	GO:0008565	protein transporter activity	37
			GO:0009405	pathogenesis	11	GO:0008907	integrase activity	1
			GO:0009987	cellular process	3945	GO:0009055	electron carrier activity	128
			GO:0030154	cell differentiation	8	GO:0015075	ion transmembrane transporter activity	247
			GO:0032501	multicellular organismal process	231	GO:0015267	channel activity	71
			GO:0043170	macromolecule metabolic process	2345	GO:0016209	antioxidant activity	43
			GO:0046903	secretion	17	GO:0016301	kinase activity	966
			GO:0050789	regulation of biological process	686	GO:0016491	oxidoreductase activity	690
			GO:0050896	response to stimulus	502	GO:0016740	transferase activity	1699
			GO:0051704	multi-organism process	11	GO:0016787	hydrolase activity	1441
						GO:0016829	lyase activity	154
						GO:0016853	isomerase activity	153
						GO:0016874	ligase activity	296
						GO:0030234	enzyme regulator activity	69
						GO:0030528	transcription regulator activity	146
GO Cell Component Terms Distribution of Rice Genome			GO Biological Process Terms Distribution of Rice Genome			GO Molecullar Function Terms Distribution of Rice Genome
GO ID	GO Terms	Number of GO Terms	GO ID	GO Terms	Number of GO Terms	GO ID	GO Terms	Number of GO Terms
GO:0005575	cellular_component	10640	GO:0006139	nucleobase, nucleoside, nucleotide and nucleic acid metabolic process	24581	GO:0003674	molecular_function	3379
GO:0005576	extracellular region	646	GO:0006519	cellular amino acid and derivative metabolic process	2393	GO:0003676	nucleic acid binding	51842
GO:0005578	proteinaceous extracellular matrix	20	GO:0006810	transport	12415	GO:0003774	motor activity	294
GO:0005615	extracellular space	12	GO:0006928	cellular component movement	110	GO:0003824	catalytic activity	6869
GO:0005622	intracellular	9119	GO:0006944	cellular membrane fusion	14	GO:0004386	helicase activity	742
GO:0005623	cell	10454	GO:0007154	cell communication	440	GO:0004871	signal transducer activity	907
GO:0005634	nucleus	4203	GO:0007275	multicellular organismal development	581	GO:0004872	receptor activity	5290
GO:0005694	chromosome	1380	GO:0008150	biological_process	18523	GO:0005198	structural molecule activity	8202
GO:0005737	cytoplasm	4839	GO:0008152	metabolic process	67012	GO:0005215	transporter activity	10899
GO:0009986	cell surface	4	GO:0008219	cell death	628	GO:0005488	binding	71329
GO:0016020	membrane	7131	GO:0009056	catabolic process	2652	GO:0005515	protein binding	9067
GO:0030312	external encapsulating structure	225	GO:0009058	biosynthetic process	23219	GO:0008565	protein transporter activity	690
			GO:0009405	pathogenesis	92	GO:0008907	integrase activity	19
			GO:0009987	cellular process	59163	GO:0009055	electron carrier activity	4835
			GO:0030154	cell differentiation	78	GO:0015075	ion transmembrane transporter activity	9169
			GO:0032501	multicellular organismal process	3173	GO:0015267	channel activity	2412
			GO:0043170	macromolecule metabolic process	42081	GO:0016209	antioxidant activity	1009
			GO:0046903	secretion	660	GO:0016301	kinase activity	12012
			GO:0050789	regulation of biological process	7577	GO:0016491	oxidoreductase activity	13561
			GO:0050896	response to stimulus	7506	GO:0016740	transferase activity	30763
			GO:0051704	multi-organism process	366	GO:0016787	hydrolase activity	32100
						GO:0016829	lyase activity	1813
						GO:0016853	isomerase activity	1928
						GO:0016874	ligase activity	2481
						GO:0030234	enzyme regulator activity	714
						GO:0030528	transcription regulator activity	1869
						GO:0045182	translation regulator activity	2
