# Supplementary material for: PRIN: a predicted rice interactome network
Source: BMC Bioinformatics. 2011 May 16;12:161. doi: 10.1186/1471-2105-12-161 (PMC3118165; doi:10.1186/1471-2105-12-161)
Supplement: Additional file 3 — 430 experiments detected rice protein interactions. This file contains 430 rice protein-protein interactions, which are integrated from BIND, IntAct, and PlaPID. Proteins are listed in RGAP locus id pairs with their RSSGO score and co-expression PCC score. [file 1471-2105-12-161-S3.XLS]

## Sheet: Sheet1
protein_a	protein_b	RSSCCscore	RSSBPscore	RSSMFscore	coexpression(PCCscore)
LOC_Os01g44230	LOC_Os05g45720				-0.192
LOC_Os01g44230	LOC_Os11g26850				0.4743
LOC_Os01g44230	LOC_Os10g25010				-0.4293
LOC_Os02g08544	LOC_Os03g47740	1	1	1	0.6117
LOC_Os06g43860	LOC_Os03g47740	1	1	1	0.8102
LOC_Os02g08544	LOC_Os09g26870	0.615385			0.2331
LOC_Os06g43860	LOC_Os09g26870	0.615385			0.3778
LOC_Os02g08544	LOC_Os11g26850		0.515152	0.4375	0.512
LOC_Os06g43860	LOC_Os11g26850		0.485714	0.4375	0.1207
LOC_Os02g08544	LOC_Os05g41670		0.618182	0	-0.1103
LOC_Os06g43860	LOC_Os05g41670		0.443478	0	-0.1496
LOC_Os02g08544	LOC_Os08g22864	0.5	0.369565		0.2847
LOC_Os06g43860	LOC_Os08g22864	0.5	0.369565		-0.137
LOC_Os01g63690	LOC_Os04g43760				-0.0832
LOC_Os01g63690	LOC_Os03g58700				0.0852
LOC_Os07g28940	LOC_Os01g68380				0.2371
LOC_Os07g28940	LOC_Os11g41920				-0.0411
LOC_Os07g28940	LOC_Os03g49770				0.1623
LOC_Os10g41520	LOC_Os04g43760	0.571429		0.411765	-0.2334
LOC_Os02g43290	LOC_Os05g04520		1	1	0.1649
LOC_Os02g43290	LOC_Os01g66890		0.408	0.636364	-0.0901
LOC_Os06g45300	LOC_Os05g04520		1	1	0.5182
LOC_Os07g48570	LOC_Os03g07360		1	1	0.7714
LOC_Os07g48570	LOC_Os05g34070				-0.1175
LOC_Os07g48570	LOC_Os07g48570
LOC_Os07g48570	LOC_Os08g04390	0.533333	1	0	0.279
LOC_Os03g07360	LOC_Os04g57310				0.7173
LOC_Os03g07360	LOC_Os05g34070				-0.0553
LOC_Os11g06170	LOC_Os11g06170
LOC_Os07g03870	LOC_Os07g49380		0.408	0.4375	-0.3292
LOC_Os01g54100	LOC_Os03g08754		0.554348	0.411765	-0.1254
LOC_Os01g54100	LOC_Os02g11000			0.411765	-0.1695
LOC_Os01g54100	LOC_Os02g21090		0.425	0	0.0723
LOC_Os01g54100	LOC_Os03g15730		0.236111	0.636364	0.8163
LOC_Os01g54100	LOC_Os02g57250		0.578231	0.411765	0.2402
LOC_Os12g44090	LOC_Os02g57190			1	-0.1682
LOC_Os03g22050	LOC_Os02g39360		0.326923	0.875	0.0436
LOC_Os03g22050	LOC_Os01g54930				-0.0003
LOC_Os07g42940	LOC_Os03g14590		0.53125	0.823529	0.3303
LOC_Os02g34600	LOC_Os10g09850			0.666667	0.2552
LOC_Os02g34600	LOC_Os03g14590		0.53125	0.823529	0.4563
LOC_Os05g32360	LOC_Os01g54340				-0.1345
LOC_Os09g30150	LOC_Os09g10710			0.245614	-0.1206
LOC_Os05g30870	LOC_Os01g54930				0.3542
LOC_Os02g05950	LOC_Os07g37250				0.1019
LOC_Os08g02996	LOC_Os07g29410		0.472222		0.0627
LOC_Os08g02996	LOC_Os01g54020	0.4	0.708333	1	-0.1115
LOC_Os08g02996	LOC_Os07g37250	1			-0.0571
LOC_Os08g02996	LOC_Os01g54100		1	1	-0.1772
LOC_Os07g02350	LOC_Os07g29640				-0.1352
LOC_Os07g02350	LOC_Os11g10320				-0.3223
LOC_Os07g02350	LOC_Os07g31280			1	0.1422
LOC_Os07g02350	LOC_Os01g07750				0.0878
LOC_Os07g48100	LOC_Os03g36300
LOC_Os07g48100	LOC_Os02g39360		0.326923	0.875	0.0278
LOC_Os02g14130	LOC_Os09g24320		0.515152	0.583333	-0.1149
LOC_Os02g14130	LOC_Os01g70270		0.554348	0.411765	0.3197
LOC_Os12g01200	LOC_Os12g19394
LOC_Os12g01200	LOC_Os04g35800			0.636364	0.5301
LOC_Os12g01200	LOC_Os11g05110		0.566667	0.777778	0.1327
LOC_Os12g01200	LOC_Os02g55830			0.622222
LOC_Os01g18800	LOC_Os01g10400			0.875	0.5778
LOC_Os01g18800	LOC_Os01g67480		0.425	0	0.3675
LOC_Os01g18800	LOC_Os03g04140		0.490385	1	0.3877
LOC_Os05g16670	LOC_Os06g30130			0.368421	0.109
LOC_Os06g10160	LOC_Os04g38480		1	1	0.5414
LOC_Os01g19150	LOC_Os02g46620		0.492754	0.7	0.1513
LOC_Os01g19150	LOC_Os06g43990				0.092
LOC_Os01g19150	LOC_Os06g30750			0.291667	0.502
LOC_Os06g45300	LOC_Os03g13590		0.209877	0.636364	0.4246
LOC_Os06g45300	LOC_Os12g32980			0.636364	0.4264
LOC_Os02g06930	LOC_Os05g11320			0.411765
LOC_Os02g06930	LOC_Os10g41460		0.408	0.622222	0.1175
LOC_Os04g35240	LOC_Os10g09850			0.666667	-0.1977
LOC_Os04g35240	LOC_Os03g14590		0.53125	0.823529	-0.4682
LOC_Os06g50100	LOC_Os01g54930				0.0847
LOC_Os06g50100	LOC_Os07g37250				0.2178
LOC_Os01g64970	LOC_Os03g14590		0.53125	0.823529
LOC_Os01g14860	LOC_Os03g08460		0.554348	0.411765	-0.0674
LOC_Os01g32660	LOC_Os07g37250				-0.2295
LOC_Os01g32660	LOC_Os05g34070				0.6226
LOC_Os01g32660	LOC_Os06g06090		1	1	0.3638
LOC_Os05g32600	LOC_Os06g22820		1	1	0.3451
LOC_Os05g05160	LOC_Os01g68160			0.636364	0.1132
LOC_Os05g05160	LOC_Os04g38870			0.411765	0.4271
LOC_Os05g05160	LOC_Os02g36974			0.411765	0.6251
LOC_Os04g20680	LOC_Os01g67860		0.515152	0.388889	-0.2188
LOC_Os03g27280	LOC_Os03g14590		0.53125	0.823529	0.1695
LOC_Os05g43840	LOC_Os02g39360		0.326923	0.875	0.4664
LOC_Os02g42620	LOC_Os05g11320			0.411765
LOC_Os02g42620	LOC_Os01g54930				0.116
LOC_Os07g35370	LOC_Os01g64630			1	0.4332
LOC_Os04g41310	LOC_Os05g43950
LOC_Os06g04880	LOC_Os03g21950	0.4	0.53125	0.777778	0.0865
LOC_Os06g04880	LOC_Os05g37930	0.428571	0.326923		0.0041
LOC_Os03g01850	LOC_Os03g05300		1	0
LOC_Os03g01850	LOC_Os07g12780
LOC_Os03g62500	LOC_Os02g46620		0.492754	0.7	-0.1672
LOC_Os03g62500	LOC_Os06g43990				-0.3123
LOC_Os05g43840	LOC_Os01g54930				0.3849
LOC_Os05g43840	LOC_Os03g36300
LOC_Os11g02240	LOC_Os12g06510			0.823529
LOC_Os04g59450	LOC_Os03g14590		0.53125	0.823529	0.3398
LOC_Os10g25090	LOC_Os12g36880		0		-0.2491
LOC_Os02g43430	LOC_Os01g54930				0.1078
LOC_Os03g16010	LOC_Os02g57190			1	-0.1594
LOC_Os08g10070	LOC_Os05g11320			0.411765
LOC_Os08g10070	LOC_Os10g41460		0.408	0.411765	-0.2134
LOC_Os01g47760	LOC_Os07g48820	0.571429	0.369565	0	0.266
LOC_Os01g60910	LOC_Os12g06510			0.823529	-0.0346
LOC_Os01g60910	LOC_Os03g59360				-0.3789
LOC_Os01g60910	LOC_Os12g40510			0.823529	0.0961
LOC_Os07g38800	LOC_Os02g48370			0.4375	0.4445
LOC_Os07g38800	LOC_Os06g31100			0.466667	-0.0003
LOC_Os07g38800	LOC_Os10g36060				-0.2935
LOC_Os07g38800	LOC_Os12g07160				-0.5162
LOC_Os07g38800	LOC_Os01g10400			0.4375	0.4615
LOC_Os07g38800	LOC_Os03g08460		0.554348	0.4375	-0.1723
LOC_Os07g38810	LOC_Os12g35360		0.453333	1	-0.3817
LOC_Os07g31130	LOC_Os01g54930				-0.0125
LOC_Os07g32400	LOC_Os01g54930				0.1348
LOC_Os03g12470	LOC_Os08g26870				0.0953
LOC_Os03g12470	LOC_Os04g59570		0.236111	0	-0.2276
LOC_Os03g12470	LOC_Os07g44400		0.443478	1	-0.0413
LOC_Os03g12470	LOC_Os09g25060		0.554348	0.411765	0.2263
LOC_Os03g12470	LOC_Os12g32980			0.636364	0.3684
LOC_Os01g47530	LOC_Os04g53350				-0.0627
LOC_Os01g47530	LOC_Os12g32980			0.636364	0.333
LOC_Os01g47530	LOC_Os02g52350				-0.2794
LOC_Os01g47530	LOC_Os10g28610		0.515152	1	0.3853
LOC_Os01g47530	LOC_Os02g37130			0.777778	0.2961
LOC_Os01g47530	LOC_Os10g39200				0.3582
LOC_Os01g47530	LOC_Os01g37560		0.708333	0.7	0.4631
LOC_Os01g47530	LOC_Os01g04650		0.492754	0.4375	0.3925
LOC_Os01g47530	LOC_Os05g32570		1	1	0.2459
LOC_Os03g05470	LOC_Os02g36980
LOC_Os03g05470	LOC_Os04g38870			0.411765	-0.1229
LOC_Os03g05470	LOC_Os03g50290		0.490385	0.411765	-0.1849
LOC_Os03g05470	LOC_Os08g33370			0.411765	-0.2824
LOC_Os03g05470	LOC_Os08g37490			0.411765	-0.2124
LOC_Os01g19160	LOC_Os01g08510		0.326923	0.7	-0.2456
LOC_Os01g19160	LOC_Os05g25210		0.708333	0.7	-0.0358
LOC_Os03g53880	LOC_Os03g53880
LOC_Os03g53880	LOC_Os01g08680				0.0838
LOC_Os06g50100	LOC_Os08g15080		0.515152	1	0.0766
LOC_Os05g48660	LOC_Os01g54930				-0.2185
LOC_Os09g03620	LOC_Os02g04450				0.3562
LOC_Os09g03620	LOC_Os05g12170				0.1462
LOC_Os09g19700	LOC_Os01g22900		0.472222	0.7	-0.1764
LOC_Os09g19700	LOC_Os07g29330		1	1	0.0951
LOC_Os02g40240	LOC_Os01g74020				0.1351
LOC_Os04g38480	LOC_Os07g37250				0.3664
LOC_Os04g38480	LOC_Os07g37270			0.636364	-0.1733
LOC_Os04g38480	LOC_Os01g66130		0.728571	0.777778	0.0153
LOC_Os04g38480	LOC_Os01g54930				0.1657
LOC_Os07g48100	LOC_Os01g54930				0.0073
LOC_Os08g03020	LOC_Os03g57850
LOC_Os08g03020	LOC_Os08g01900		0.728571	1	0.0947
LOC_Os06g29120	LOC_Os12g25710		0.708333	1	-0.2245
LOC_Os06g29120	LOC_Os05g35440		0.579545	0.7	0.1236
LOC_Os06g29120	LOC_Os05g46350		0.326923	0.7	-0.2098
LOC_Os06g29120	LOC_Os03g58150				0.2036
LOC_Os06g29120	LOC_Os03g57220		0.515152	0.933333	0.3617
LOC_Os09g39640	LOC_Os06g50150
LOC_Os09g39640	LOC_Os03g14590		0.53125	0.666667	-0.0399
LOC_Os09g39640	LOC_Os07g37250	0.4			-0.1646
LOC_Os09g39650	LOC_Os10g36350		0.708333	0.318182	0.2869
LOC_Os09g39650	LOC_Os05g30950			0	-0.277
LOC_Os09g39650	LOC_Os10g40100		1	1	0.2362
LOC_Os09g39650	LOC_Os07g37250				0.1915
LOC_Os09g39650	LOC_Os08g06020			0	-0.3928
LOC_Os09g39650	LOC_Os02g42940			0	0.0304
LOC_Os09g39650	LOC_Os04g45190			0	-0.5172
LOC_Os05g45420	LOC_Os09g25070		0.554348	0.7	-0.4031
LOC_Os05g45420	LOC_Os09g32330		0.326923	0.7	0.0912
LOC_Os05g45420	LOC_Os06g11980				0.0227
LOC_Os05g45420	LOC_Os04g49660				0.1156
LOC_Os05g45420	LOC_Os02g38800				-0.0646
LOC_Os05g45420	LOC_Os08g31510				0.0287
LOC_Os05g45420	LOC_Os06g36390				-0.2779
LOC_Os05g45420	LOC_Os02g57200		0.425	0.411765	0.2743
LOC_Os05g45420	LOC_Os05g44900				0.0972
LOC_Os05g45420	LOC_Os01g53730
LOC_Os05g45420	LOC_Os05g41220				-0.0772
LOC_Os05g45420	LOC_Os01g41010				0.1356
LOC_Os05g45420	LOC_Os09g20240				-0.1101
LOC_Os01g32660	LOC_Os01g60860		0.728571	0.777778	0.2883
LOC_Os01g64970	LOC_Os01g64000		0.708333	0.411765
LOC_Os01g64970	LOC_Os06g36390
LOC_Os01g62360	LOC_Os08g34210				-0.2047
LOC_Os01g62360	LOC_Os03g62640				0.2305
LOC_Os03g07360	LOC_Os01g40990				-0.2154
LOC_Os02g58220	LOC_Os01g14980			1	0.5352
LOC_Os02g42230	LOC_Os01g14980			1	0.6824
LOC_Os02g42230	LOC_Os02g53680			1	0.481
LOC_Os02g56130	LOC_Os04g56070				0.6765
LOC_Os06g06560	LOC_Os01g64030			0	-0.1309
LOC_Os02g33430	LOC_Os01g48700	1	1	1	0.4206
LOC_Os03g12250	LOC_Os11g26850		0.579545	0.875	0.3898
LOC_Os09g25760	LOC_Os02g35500				0.361
LOC_Os09g25760	LOC_Os02g58560	1			-0.163
LOC_Os09g25760	LOC_Os04g52130	0.375			0.331
LOC_Os03g20310	LOC_Os01g01960	1	1		0.2053
LOC_Os03g20310	LOC_Os02g38480	0.4	0.485714	0.4375	0.3128
LOC_Os03g20310	LOC_Os03g58700				0.1326
LOC_Os03g20310	LOC_Os01g58740	0.571429	0.463636	0.4375	-0.1085
LOC_Os03g02960	LOC_Os03g01910
LOC_Os03g02960	LOC_Os03g63400
LOC_Os03g02960	LOC_Os10g34180
LOC_Os01g49290	LOC_Os01g02020				0.218
LOC_Os08g37490	LOC_Os03g43910				0.5097
LOC_Os12g06200	LOC_Os01g48700	1	1	1	0.4814
LOC_Os12g06200	LOC_Os03g05760	1	1	1	0.069
LOC_Os07g31280	LOC_Os04g43760	0.571429		0.411765	-0.1607
LOC_Os06g04200	LOC_Os03g57790		0.472222	0.4375
LOC_Os06g04200	LOC_Os05g08960		0.472222	0.4375	-0.2707
LOC_Os06g04200	LOC_Os07g07240		0.472222	0.4375	-0.1151
LOC_Os02g45760	LOC_Os04g45910
LOC_Os02g45760	LOC_Os05g47780				0.2232
LOC_Os02g05480	LOC_Os02g41590		0.53125	1	0.1948
LOC_Os04g47990	LOC_Os02g39160		0.51	0.7	-0.4046
LOC_Os07g47510	LOC_Os03g17020				-0.075
LOC_Os07g47510	LOC_Os08g40790				0.4214
LOC_Os07g47510	LOC_Os08g34210				0.119
LOC_Os07g47510	LOC_Os03g07360				0.041
LOC_Os06g49840	LOC_Os11g06170	1	1	1	0.0555
LOC_Os06g49840	LOC_Os04g28260	0.5	0.472222	0.411765	0.2104
LOC_Os12g37570	LOC_Os10g40260		0.826389	0	-0.2155
LOC_Os12g37570	LOC_Os11g41820		0.591304	0.823529	0.2435
LOC_Os07g10600	LOC_Os08g34210		1	0.4375	-0.2388
LOC_Os10g41310	LOC_Os09g29070				-0.0218
LOC_Os04g48050	LOC_Os02g54624			1	0.5648
LOC_Os03g55389	LOC_Os07g29640				-0.3259
LOC_Os03g55389	LOC_Os11g10320				-0.4188
LOC_Os03g55389	LOC_Os07g31280			1	0.2947
LOC_Os03g55389	LOC_Os01g07750				0.0592
LOC_Os05g11730	LOC_Os09g24320		0.515152	0.583333	-0.5787
LOC_Os01g10840	LOC_Os09g24320		0.515152	0.583333	-0.5869
LOC_Os05g11730	LOC_Os01g70270		0.554348	0.411765	-0.0798
LOC_Os01g10840	LOC_Os01g70270		0.554348	0.411765	0.1467
LOC_Os11g01200	LOC_Os04g35800			0.636364
LOC_Os11g01200	LOC_Os11g05110		0.566667	0.777778
LOC_Os11g01200	LOC_Os02g55830			0.622222
LOC_Os01g10504	LOC_Os04g57020				-0.2478
LOC_Os01g49830	LOC_Os10g40260		0.826389	0.388889	0.0743
LOC_Os01g49830	LOC_Os11g41820		0.492754	0.622222	0.1316
LOC_Os10g39030	LOC_Os08g34210		0.404762	0	0.4508
LOC_Os10g39030	LOC_Os03g62640				-0.1416
LOC_Os04g32550	LOC_Os04g56160	1	0.539683		0.1679
LOC_Os04g32550	LOC_Os01g63290		0.453333		-0.0338
LOC_Os03g50290	LOC_Os04g53350				0.2751
LOC_Os03g50290	LOC_Os07g47620		0.425		-0.0644
LOC_Os08g37490	LOC_Os01g01420			0.622222	0.1227
LOC_Os08g37490	LOC_Os02g55200			0.622222	0.3084
LOC_Os02g05480	LOC_Os05g13580		0.472222	0.666667	0.3392
LOC_Os01g44230	LOC_Os03g17930				0.8259
LOC_Os01g44230	LOC_Os03g15730				0.6767
LOC_Os01g44230	LOC_Os11g31430				-0.2032
LOC_Os08g02420	LOC_Os10g34710			0.666667	0.2798
LOC_Os02g08544	LOC_Os05g46560				-0.3553
LOC_Os06g43860	LOC_Os05g46560				-0.7117
LOC_Os02g08544	LOC_Os03g04980	0.615385	0.618182	0.411765	-0.0465
LOC_Os06g43860	LOC_Os03g04980	0.615385	0.443478	0.411765	-0.1327
LOC_Os02g08544	LOC_Os10g36060				-0.1503
LOC_Os06g43860	LOC_Os10g36060				-0.2237
LOC_Os01g63690	LOC_Os07g07000
LOC_Os07g28940	LOC_Os10g39470				-0.0999
LOC_Os07g29600	LOC_Os05g46560				-0.3606
LOC_Os07g29600	LOC_Os12g40490		0.34	1	0.4122
LOC_Os01g48700	LOC_Os03g54160	1	1	1	0.192
LOC_Os01g48700	LOC_Os01g55280				0.5112
LOC_Os01g48700	LOC_Os10g36880	0.5	0.472222	0.411765	0.4497
LOC_Os01g48700	LOC_Os03g57110				-0.5027
LOC_Os02g43290	LOC_Os02g12800		0.708333	0.666667	0.0038
LOC_Os02g43290	LOC_Os03g61010		1	1	0.1588
LOC_Os07g48570	LOC_Os03g56940				0.2645
LOC_Os07g48570	LOC_Os12g16890	0.529412		0
LOC_Os07g48570	LOC_Os07g10580			0	-0.2983
LOC_Os07g48570	LOC_Osp1g00180	0.533333	0.463636	0.259259
LOC_Os03g07360	LOC_Os07g37250				0.7586
LOC_Os03g07360	LOC_Os02g50240		0.408	0.636364	0.0481
LOC_Os03g07360	LOC_Os01g14950		0.386364	0.777778	-0.5443
LOC_Os03g07360	LOC_Os02g36974			0.388889	0.0586
LOC_Os08g28710	LOC_Os08g39450		0.326923	0.7	0.5927
LOC_Os08g28710	LOC_Os02g16830		0	0
LOC_Os02g57650	LOC_Os03g44620		0.443478	0.388889	0.0601
LOC_Os12g01200	LOC_Os12g19381		0.579545	0.636364	-0.2774
LOC_Os12g01200	LOC_Os12g19470		0.579545	0.636364	-0.2785
LOC_Os12g01200	LOC_Os12g17600		0.579545	0.636364	-0.2652
LOC_Os05g05160	LOC_Os08g33370			0.411765	0.6215
LOC_Os05g05160	LOC_Os03g50290		0.490385	0.411765	0.6472
LOC_Os07g35370	LOC_Os05g36290			1	0.401
LOC_Os07g35370	LOC_Os11g06390			1	-0.1852
LOC_Os07g35370	LOC_Os05g01600			1	-0.0743
LOC_Os07g35370	LOC_Os12g06660			1	0.1722
LOC_Os07g35370	LOC_Os12g44350			1
LOC_Os03g62500	LOC_Os02g15670
LOC_Os03g05470	LOC_Os02g36974			0.411765	-0.2727
LOC_Os05g45420	LOC_Os02g38690		0.766917	0.666667
LOC_Os06g02240	LOC_Os07g47510				0.3207
LOC_Os01g62360	LOC_Os07g37250				-0.3363
LOC_Os01g62360	LOC_Os03g04980				0.0725
LOC_Os02g43290	LOC_Os03g55130				0.0778
LOC_Os03g11614	LOC_Os02g45770	1	1	1	0.7513
LOC_Os02g45770	LOC_Os06g06750	1	1	1	0.7778
LOC_Os02g45770	LOC_Os08g41950	1	1	1	0.8473
LOC_Os02g45770	LOC_Os03g54160	1	1	1	0.6234
LOC_Os07g01820	LOC_Os02g45770	1	1	1	0.752
LOC_Os04g49150	LOC_Os02g45770	1	1	1	0.7607
LOC_Os07g41370	LOC_Os02g45770	1	1	1	0.4787
LOC_Os03g54160	LOC_Os03g11614	1	1	1	0.5484
LOC_Os07g01820	LOC_Os03g11614	1	1	1	0.6497
LOC_Os12g10540	LOC_Os09g32948	1	1	1	0.7344
LOC_Os02g45770	LOC_Os12g10540	1	1	1	0.6826
LOC_Os12g10540	LOC_Os03g54160	1	1	1	0.3823
LOC_Os08g41950	LOC_Os10g39130	1	1	1	0.0759
LOC_Os08g41950	LOC_Os07g01820	1	1	1	0.673
LOC_Os08g41950	LOC_Os06g06750	1	1	1	0.7369
LOC_Os08g41950	LOC_Os12g10540	1	1	1	0.7126
LOC_Os08g41950	LOC_Os07g41370	1	1	1	0.4076
LOC_Os06g06750	LOC_Os12g10540	1	1	1	0.525
LOC_Os06g06750	LOC_Os04g38870	1		0.622222	-0.1509
LOC_Os06g06750	LOC_Os04g49150	1	1	1	0.7606
LOC_Os02g45770	LOC_Os10g39130	1	1	1	0.1144
LOC_Os02g45770	LOC_Os07g10580			0	0.2083
LOC_Os03g54160	LOC_Os06g06750	1	1	1	0.6174
LOC_Os03g54160	LOC_Os08g41950	1	1	1	0.6131
LOC_Os03g54160	LOC_Os10g39130	1	1	1	0.266
LOC_Os03g54160	LOC_Os04g49150	1	1	1	0.4763
LOC_Os03g54160	LOC_Os03g54160
LOC_Os10g41310	LOC_Os01g55690				0.3533
LOC_Os04g44870	LOC_Os03g50810				0.7536
LOC_Os08g33370	LOC_Os08g10020	0.64			-0.0951
LOC_Os08g33370	LOC_Os11g47970			0.35	-0.1409
LOC_Os08g33370	LOC_Osp1g00420	0.857143		0.388889
LOC_Os06g04200	LOC_Os03g17700		0.591304	1	-0.1061
LOC_Os04g47990	LOC_Osp1g00180		0.463636	0.259259
LOC_Os08g41950	LOC_Os03g11614	1	1	1	0.7124
LOC_Os03g25070	LOC_Os01g59530		0.73913	0.736842	-0.0997
LOC_Os03g25070	LOC_Os03g20370		0.73913	0.736842	0.4955
LOC_Os03g25070	LOC_Os07g48780		0.73913	0.736842	0.6257
LOC_Os03g25070	LOC_Os01g16240		0.73913	0.736842	0.5581
LOC_Os06g49840	LOC_Os05g34940	1	1	1
LOC_Os07g41370	LOC_Os03g08754	1	1	1	-0.0585
LOC_Os07g41370	LOC_Os09g32948	1	1	1	0.3727
LOC_Os09g32810	LOC_Os09g32810
LOC_Os07g30970	LOC_Os07g30970
LOC_Os03g42110	LOC_Os03g42110
LOC_Os02g58730	LOC_Os01g55280				0.3783
LOC_Os02g33430	LOC_Os10g30420	1	1	1	0.5726
LOC_Os02g33430	LOC_Os09g02650	0.5	0.472222	0.411765	-0.072
LOC_Os02g33430	LOC_Os02g58320	0.571429
LOC_Os03g12250	LOC_Os12g44340			1	0.6295
LOC_Os09g25760	LOC_Os03g45280				0.6362
LOC_Os09g25760	LOC_Os10g34710	0.352941			-0.2963
LOC_Os03g20310	LOC_Os06g29350	0.5		0.622222	-0.0846
LOC_Os03g20310	LOC_Os02g05490				0.1179
LOC_Os03g20310	LOC_Os03g43684			0.54902	-0.342
LOC_Os03g20310	LOC_Os02g36974	1		0.583333	-0.129
LOC_Os03g20310	LOC_Os08g07290			0.4375	-0.328
LOC_Os03g20310	LOC_Os10g39910				0.1951
LOC_Os03g20310	LOC_Os05g39930	0.428571	0.392308	0.4375	0.2376
LOC_Os03g20310	LOC_Os03g17930				-0.2894
LOC_Os03g20310	LOC_Os12g41200	0.533333	1	1	-0.515
LOC_Os03g02960	LOC_Os03g17930
LOC_Os06g43590	LOC_Os10g39910				0.2387
LOC_Os08g37490	LOC_Os06g04880			0.411765	0.1206
LOC_Os05g49780	LOC_Os07g30970		0.566667	0.411765	-0.3864
LOC_Os05g49780	LOC_Os01g05060	0.6			-0.5282
LOC_Os06g04200	LOC_Os07g46350		0.618182	0.368421	-0.1562
LOC_Os02g45760	LOC_Os02g02890		0.579545		-0.0604
LOC_Os02g45760	LOC_Os03g11510		0.539683		0.1403
LOC_Os02g56130	LOC_Os06g04290	0.615385	0.579545	0.583333	0.4853
LOC_Os02g56130	LOC_Os02g12800	0.615385	0.579545	0.54902	0.601
LOC_Os09g27030	LOC_Os08g44320		0.708333	0.491228	0.5188
LOC_Os07g42300	LOC_Os06g37440	1	1	1	0.8979
LOC_Os07g42300	LOC_Os02g12800	1	1	1	0.8425
LOC_Os03g29260	LOC_Os06g37440	1	1	1	0.8125
LOC_Os03g29260	LOC_Os08g44320		0.708333	0	-0.5023
LOC_Os03g29260	LOC_Os02g12800	1	1	1	0.7986
LOC_Os02g05480	LOC_Os02g57260		0.515152	1	0.592
LOC_Os02g05480	LOC_Os04g55650		0.708333	0.388889	0.6371
LOC_Os02g05480	LOC_Os05g50190		1	1	-0.3213
LOC_Os04g47990	LOC_Os10g26620		1	1	-0.1083
LOC_Os07g47510	LOC_Os06g51220				0.7297
LOC_Os07g47510	LOC_Os07g47510
LOC_Os07g47510	LOC_Os01g31680				0.1023
LOC_Os07g47510	LOC_Os02g16830
LOC_Os07g47510	LOC_Os02g15169
LOC_Os07g47510	LOC_Os02g15178
LOC_Os07g01820	LOC_Os03g20580				0.2451
LOC_Os03g54160	LOC_Os03g08754	1	1	1	-0.3968
LOC_Os03g54160	LOC_Os02g52340	1	1	1	0.1948
LOC_Os03g54160	LOC_Os04g45810	1	1	1	-0.0606
LOC_Os06g49840	LOC_Os05g43040			0.4375	-0.0023
LOC_Os06g49840	LOC_Os03g16120				0.1808
LOC_Os12g37570	LOC_Os02g16830		0	0
LOC_Os07g10600	LOC_Os07g25710		0.463636	0	-0.004
LOC_Os10g41310	LOC_Os10g40740				-0.6112
LOC_Os10g41310	LOC_Os06g51220				0.0038
LOC_Os10g41310	LOC_Os12g37570				-0.2873
LOC_Os10g41310	LOC_Os07g12150				0.5172
LOC_Os04g48050	LOC_Os05g13940			0.411765	-0.103
LOC_Os02g49440	LOC_Os07g37250				0.5774
LOC_Os02g49440	LOC_Os07g05480		0.246377		0.5431
LOC_Os10g37740	LOC_Os10g37740
LOC_Os04g56780	LOC_Os04g56780
LOC_Os11g01130	LOC_Os11g01130
LOC_Os11g01130	LOC_Os12g01120	1	1	1
LOC_Os12g01120	LOC_Os12g01120
LOC_Os06g01934	LOC_Os06g01934
LOC_Os07g39820	LOC_Os12g02870	1	1
LOC_Os03g56950	LOC_Os02g40510	1	1	0.933333	-0.0183
LOC_Os06g49840	LOC_Os01g66030	1	1	1	0.5414
LOC_Os01g49830	LOC_Os02g16830		0	0
LOC_Os10g39030	LOC_Os07g37250	0.685714			0.6984
LOC_Os10g39030	LOC_Os03g04980	0.615385	0.443478	0.411765	-0.3094
LOC_Os10g37740	LOC_Os05g13940		0.419753	0.411765	-0.1611
LOC_Os10g37740	LOC_Os03g17070		0.728571	0	-0.2842
LOC_Os02g49230	LOC_Os03g58250	0.615385		0.35
LOC_Os04g32550	LOC_Os10g40710	1	0.369565		-0.0133
LOC_Os03g50290	LOC_Os08g37490			1	0.8391
LOC_Os03g50290	LOC_Os08g36790	1	0.62963	0.583333	0.4221
LOC_Os02g45760	LOC_Os03g50290		0.53125		0.153
LOC_Os09g32948	LOC_Os01g10504	1	1	1	0.6832
LOC_Os03g46650	LOC_Os02g04520			1	0.0184
LOC_Os06g01934	LOC_Os07g03770	1	1	1	-0.447
LOC_Os04g56780	LOC_Os11g01130	1	1	1
LOC_Os04g56780	LOC_Os12g01120	1	1	1
LOC_Os07g03770	LOC_Os07g03770
