# Supplementary material for: PRIN: a predicted rice interactome network
Source: BMC Bioinformatics. 2011 May 16;12:161. doi: 10.1186/1471-2105-12-161 (PMC3118165; doi:10.1186/1471-2105-12-161)
Supplement: Additional file 4 — Topological statistics of PRIN. This file contains detail data resource shown in Figure 5. Topological statistics in hubs distribution, node degree distribution, shortest path length distribution, stress centrality distribution, average clustering coefficient distribution and average neighbourhood connectivity distribution are calculated in table. [file 1471-2105-12-161-S4.XLS]

## Sheet: Sheet1
Hubs Distribution		Node Degree Distribution		Shortest Path Length Distribution		Stress Centrality Distribution		Avg. Clustering Coefficient Distribution		Avg. Neighborhood Connectivity Distribution
Hubs	Number of Hubs	Degree of Nodes	Number of Nodes	Length of Shortest Path	Frequency	Stress Centrality	Number of Nodes	Number of Neighbors	Avg.Clustering Coefficient	Number of Neighbors	Avg. Neighborhood Connectivity
self-interacted(1)	701	0	0	1	149800	0	1115	2	0.22093	44	125.815
Pairs(2)	411	1	820	2	3922746	1	38	3	0.225877	117	125.115
Mini Hubs(3～5)	573	2	418	3	10087936	10	57	4	0.298246	168	138.952
Small Hubs(6～20)	945	3	340	4	6346446	100	277	5	0.228788	12	127.125
Medium Hubs(20～50)	733	4	262	5	2114008	1000	596	6	0.265828	19	99.6916
Big Hubs(50～100)	429	5	195	6	641206	10000	898	7	0.189801	124	133.381
Huge Hubs(>100)	213	6	159	7	217572	100000	1495	8	0.218634	173	139
		7	147	8	66084	1000000	546	9	0.166667	162	130.568
		8	120	9	27394	10000000	29	10	0.295439	63	122.077
		9	104	10	27074			11	0.227273	94	123.606
		10	98	11	11624			12	0.220539	144	136.931
		11	65	12	2578			13	0.20013	229	124.75
		12	84	13	450			14	0.175624	165	105.945
		13	62	14	116			15	0.192815	123	138.252
		14	59	15	26			17	0.211083	77	141.508
		15	56	16	2			16	0.184302	694	78.5202
		16	41					19	0.164695	145	133.033
		17	52					18	0.20622	148	105.175
		18	56					21	0.191868	265	111.445
		19	38					20	0.195175	52	119.701
		20	59					23	0.189723	199	115.681
		21	66					560	0.0651866	238	118.618
		22	40					22	0.252525	53	131.544
		23	24					25	0.19375	233	98.9571
		24	41					24	0.224975	55	112.414
		25	47					27	0.208272	90	111.963
		26	32					26	0.226872	155	100.321
		27	28					29	0.196037	560	89.7929
		28	31					28	0.195081	96	117.772
		29	28					31	0.19439	37	119.107
		30	24					30	0.184078	4	78.5233
		31	21					34	0.252834	285	101.256
		32	37					35	0.206319	26	135.964
		33	26					32	0.186984	141	125.902
		34	30					33	0.191546	61	141.223
		35	25					38	0.239983	23	114.991
		36	34					39	0.243505	82	130.849
		37	24					36	0.204813	103	134.402
		38	27					37	0.21705	115	119.067
		39	24					42	0.163144	793	72.9117
		40	20					43	0.201115	34	146.747
		41	15					40	0.230449	43	127.303
		42	13					41	0.257635	69	119.503
		43	29					527	0.0637008	153	114
		44	18					46	0.183057	157	139.341
		45	18					47	0.239963	194	118.424
		46	25					44	0.175551	160	133.719
		47	17					45	0.216459	45	118.299
		48	17					51	0.237067	163	97.773
		49	22					50	0.230671	146	113.757
		50	22					49	0.239002	121	139.28
		51	16					48	0.210941	49	107.518
		52	19					55	0.194365	78	122.574
		53	24					54	0.232122	273	128.407
		54	18					53	0.184167	129	132.233
		55	24					52	0.195217	198	112.134
		56	20					59	0.196776	84	155.02
		57	13					58	0.187901	74	132.738
		58	26					57	0.19804	433	94.7275
		59	16					56	0.172344	128	134.745
		60	20					63	0.200747	104	136.744
		61	14					62	0.191097	92	129.665
		62	13					61	0.245847	125	101.02
		63	11					60	0.213057	6	84.4497
		64	14					68	0.20876	230	100.643
		65	17					69	0.191855	79	125.893
		66	14					70	0.240626	358	69.7514
		67	10					71	0.310029	376	77.0372
		68	11					64	0.230336	111	114.84
		69	11					65	0.246154	35	128.15
		70	10					66	0.182704	220	98.5364
		71	21					67	0.297201	186	111.452
		72	16					76	0.174561	158	125.646
		73	16					77	0.20769	116	140.293
		74	6					78	0.208162	71	134.401
		75	10					79	0.201414	217	114.134
		76	14					72	0.190962	190	96.6316
		77	11					73	0.232782	68	128.098
		78	8					74	0.22177	131	112.952
		79	11					75	0.202492	235	127.098
		80	10					85	0.170468	177	121.179
		81	11					84	0.239864	135	118.049
		82	11					87	0.217627	154	130.629
		83	14					86	0.162031	81	126.519
		84	9					81	0.194533	3	67.4846
		85	8					80	0.181415	28	121.008
		86	6					83	0.163855	277	65.7798
		87	10					82	0.178041	54	124.75
		88	10					93	0.227209	136	113.463
		89	4					92	0.149102	91	123.842
		90	11					95	0.169261	184	119.567
		91	5					94	0.206818	101	125.455
		92	2					89	0.180499	127	141.236
		93	5					88	0.163858	176	119.401
		94	7					91	0.143053	171	134.782
		95	4					90	0.168825	38	131.868
		96	4					102	0.169546	42	118.422
		97	5					103	0.268646	100	107.262
		98	9					100	0.188323	159	141.086
		99	3					101	0.153399	22	139.475
		100	5					98	0.249256	60	123.595
		101	5					99	0.150072	234	126.462
		102	5					96	0.15896	30	115.02
		103	5					97	0.164433	20	141.637
		104	5					110	0.177648	108	97.2245
		105	3					111	0.13751	172	118.029
		106	5					108	0.182416	323	107.502
		107	12					109	0.215908	122	149.71
		108	5					106	0.113208	169	120.509
		109	9					107	0.185178	212	108.726
		110	5					104	0.181665	58	120.461
		111	7					105	0.186508	225	131.938
		112	4					119	0.2774	151	151.099
		113	5					118	0.227003	366	99.5902
		114	6					117	0.143604	195	99.5385
		115	11					116	0.295352	258	71.8581
		116	4					115	0.152132	149	136.279
		117	5					114	0.16853	118	124.976
		118	6					113	0.21695	137	118.645
		119	4					112	0.156826	105	117.913
		120	7					127	0.215129	65	127.778
		121	9					126	0.272508	7	88.8723
		122	3					125	0.168323	47	133.572
		123	4					124	0.179087	107	102.909
		124	4					123	0.186992	210	114.819
		125	4					122	0.267624	112	119.269
		126	8					121	0.21889	120	126.582
		127	2					120	0.217283	95	124.324
		128	4					137	0.22091	85	111.062
		129	6					136	0.150999	152	114.279
		130	7					139	0.114378	56	115.139
		131	1					138	0.129959	202	135.95
		132	4					141	0.15233	9	110.456
		133	3					140	0.119836	175	131.97
		134	2					143	0.326504	29	144.249
		135	7					142	0.23654	17	138.921
		136	4					129	0.17131	99	133.661
		137	2					128	0.201751	39	156.152
		138	5					131	0.113917	2	63.4547
		139	3					130	0.264103	70	120.56
		140	3					133	0.145295	459	114.37
		141	4					132	0.234135	83	122.035
		142	3					135	0.121946	244	84.7029
		143	6					134	0.138967	64	142.098
		144	1					152	0.135733	192	68.6927
		145	1					153	0.147016	305	77.6459
		146	1					154	0.229132	50	121.523
		147	4					155	0.105027	98	133.758
		148	4					157	0.319819	102	119.791
		149	2					158	0.218213	106	96.934
		150	6					159	0.261736	134	125.249
		151	6					144	0.161325	40	131.868
		152	2					694	0.0499021	87	97.9639
		153	1					145	0.214392	27	128.729
		154	6					146	0.12291	346	101.546
		155	4					147	0.18139	86	121.592
		156	3					148	0.146684	130	131.04
		157	2					149	0.29695	80	132.18
		158	1					151	0.391258	114	135.689
		159	3					171	0.218553	10	98.0905
		160	3					170	0.138253	72	141.706
		161	3					169	0.2044	89	118.534
		162	4					168	0.162271	139	117.315
		163	0					175	0.184253	21	124.648
		164	2					174	0.122915	25	110.12
		165	2					173	0.256688	227	92.4185
		166	4					172	0.177479	119	136.071
		167	1					163	0.0908506	67	120.153
		168	4					162	0.280845	109	141.768
		169	1					160	0.278125	483	77.6998
		170	0					166	0.173238	18	124.532
		171	3					165	0.0857354	133	113.62
		172	2					164	0.271704	62	114.623
		173	3					186	0.108922	24	119.551
		174	3					184	0.189285	140	98.8036
		175	2					190	0.101086	180	145.806
		176	3					176	0.150097	15	112.083
		177	3					177	0.179969	132	133.152
		178	0					183	0.247583	59	134.226
		179	4					180	0.278088	166	117.843
		180	0					181	0.167741	197	127.104
		181	0					202	0.159844	32	129.483
		182	1					197	0.146975	8	100.132
		183	2					196	0.237493	527	90.8672
		184	0					199	0.174103	88	98.0085
		185	1					198	0.1675	48	137.082
		186	5					193	0.104005	381	94.5249
		187	0					192	0.0409577	16	115.099
		188	1					195	0.151034	5	96.5838
		189	0					194	0.1324	13	109.158
		190	0					220	0.0765048	143	156.091
		191	0					217	0.133043	458	115.915
		192	2					212	0.107619	196	123.786
		193	1					210	0.170426	147	133.296
		194	1					238	0.217636	341	110.636
		195	0					235	0.1976	73	119.29
		196	3					234	0.134698	41	129.639
		197	5					233	0.0786592	51	121.485
		198	2					231	0.218408	11	117.005
		199	3					230	0.0935257	93	102.215
		200	3					229	0.194257	138	115.145
		201	3					227	0.0724728	66	142.092
		202	0					225	0.214286	46	106.831
		203	0					250	0.161028	183	136.333
		204	1					244	0.0777508	142	138.167
		205	0					273	0.133996	14	102.342
		206	0					277	0.0412023	33	131.55
		207	0					281	0.0965684	271	94.0185
		208	0					285	0.0947863	126	146.495
		209	0					258	0.0747142	231	133.364
		210	0					265	0.105946	31	116.109
		211	0					271	0.0692634	97	109.198
		212	1					268	0.0960646	110	114.594
		213	0					305	0.0460526	181	131.376
		214	1					793	0.0420982	250	121.856
		215	0					341	0.139158	193	102.674
		216	0					346	0.0867387	76	105.81
		217	1					323	0.0945715	75	142.003
		218	0					381	0.0710595	268	111.677
		219	0					376	0.0464965	113	100.105
		220	0					358	0.0324085	281	101.922
		221	0					366	0.079482	57	117.189
		222	1					433	0.0655526	174	110.08
		223	0					459	0.107934	1	53.6246
		224	0					458	0.110823	164	129.121
		225	0					483	0.0439937	36	119.804
		226	0							170	112.376
		227	2
		228	0
		229	1
		230	0
		231	10
		232	1
		233	1
		234	0
		235	1
		236	1
		237	1
		238	0
		239	0
		240	1
		241	0
		242	0
		243	0
		244	0
		245	0
		246	2
		247	0
		248	0
		249	0
		250	1
		251	0
		252	0
		253	0
		254	0
		255	0
		256	0
		257	0
		258	4
		259	0
		260	1
		261	0
		262	0
		263	0
		264	0
		265	0
		266	0
		267	2
		268	1
		269	0
		270	1
		271	0
		272	0
		273	2
		274	0
		275	1
		276	0
		277	0
		278	0
		279	1
		280	0
		281	1
		282	0
		283	0
		284	0
		285	1
		286	0
		287	0
		288	0
		289	0
		290	0
		291	0
		292	0
		293	0
		294	0
		295	0
		296	0
		297	0
		298	0
		299	0
		300	0
		301	0
		302	0
		303	0
		304	0
		305	0
		306	0
		307	1
		308	0
		309	0
		310	0
		311	0
		312	0
		313	0
		314	0
		315	0
		316	0
		317	0
		318	0
		319	0
		320	0
		321	0
		322	0
		323	0
		324	0
		325	1
		326	0
		327	0
		328	0
		329	0
		330	0
		331	0
		332	0
		333	0
		334	0
		335	0
		336	0
		337	0
		338	0
		339	0
		340	0
		341	0
		342	0
		343	1
		344	0
		345	0
		346	1
		347	0
		348	0
		349	0
		350	0
		351	0
		352	0
		353	0
		354	0
		355	0
		356	0
		357	0
		358	0
		359	0
		360	1
		361	0
		362	0
		363	0
		364	0
		365	0
		366	0
		367	0
		368	1
		369	0
		370	0
		371	0
		372	0
		373	0
		374	0
		375	0
		376	0
		377	0
		378	1
		379	0
		380	0
		381	1
		382	0
		383	0
		384	0
		385	0
		386	0
		387	0
		388	0
		389	0
		390	0
		391	0
		392	0
		393	0
		394	0
		395	0
		396	0
		397	0
		398	0
		399	0
		400	0
		401	0
		402	0
		403	0
		404	0
		405	0
		406	0
		407	0
		408	0
		409	0
		410	0
		411	0
		412	0
		413	0
		414	0
		415	0
		416	0
		417	0
		418	0
		419	0
		420	0
		421	0
		422	0
		423	0
		424	0
		425	0
		426	0
		427	0
		428	0
		429	0
		430	0
		431	0
		432	0
		433	0
		434	0
		435	1
		436	0
		437	0
		438	0
		439	0
		440	0
		441	0
		442	0
		443	0
		444	0
		445	0
		446	0
		447	0
		448	0
		449	0
		450	0
		451	0
		452	0
		453	0
		454	0
		455	0
		456	0
		457	0
		458	0
		459	0
		460	1
		461	1
		462	0
		463	0
		464	0
		465	0
		466	0
		467	0
		468	0
		469	0
		470	0
		471	0
		472	0
		473	0
		474	0
		475	0
		476	0
		477	0
		478	0
		479	0
		480	0
		481	0
		482	0
		483	0
		484	0
		485	1
		486	0
		487	0
		488	0
		489	0
		490	0
		491	0
		492	0
		493	0
		494	0
		495	0
		496	0
		497	0
		498	0
		499	0
		500	0
		501	0
		502	0
		503	0
		504	0
		505	0
		506	0
		507	0
		508	0
		509	0
		510	0
		511	0
		512	0
		513	0
		514	0
		515	0
		516	0
		517	0
		518	0
		519	0
		520	0
		521	0
		522	0
		523	0
		524	0
		525	0
		526	0
		527	0
		528	0
		529	3
		530	0
		531	0
		532	0
		533	0
		534	0
		535	0
		536	0
		537	0
		538	0
		539	0
		540	0
		541	0
		542	0
		543	0
		544	0
		545	0
		546	0
		547	0
		548	0
		549	0
		550	0
		551	0
		552	0
		553	0
		554	0
		555	0
		556	0
		557	0
		558	0
		559	0
		560	0
		561	0
		562	1
		563	0
		564	0
		565	0
		566	0
		567	0
		568	0
		569	0
		570	0
		571	0
		572	0
		573	0
		574	0
		575	0
		576	0
		577	0
		578	0
		579	0
		580	0
		581	0
		582	0
		583	0
		584	0
		585	0
		586	0
		587	0
		588	0
		589	0
		590	0
		591	0
		592	0
		593	0
		594	0
		595	0
		596	0
		597	0
		598	0
		599	0
		600	0
		601	0
		602	0
		603	0
		604	0
		605	0
		606	0
		607	0
		608	0
		609	0
		610	0
		611	0
		612	0
		613	0
		614	0
		615	0
		616	0
		617	0
		618	0
		619	0
		620	0
		621	0
		622	0
		623	0
		624	0
		625	0
		626	0
		627	0
		628	0
		629	0
		630	0
		631	0
		632	0
		633	0
		634	0
		635	0
		636	0
		637	0
		638	0
		639	0
		640	0
		641	0
		642	0
		643	0
		644	0
		645	0
		646	0
		647	0
		648	0
		649	0
		650	0
		651	0
		652	0
		653	0
		654	0
		655	0
		656	0
		657	0
		658	0
		659	0
		660	0
		661	0
		662	0
		663	0
		664	0
		665	0
		666	0
		667	0
		668	0
		669	0
		670	0
		671	0
		672	0
		673	0
		674	0
		675	0
		676	0
		677	0
		678	0
		679	0
		680	0
		681	0
		682	0
		683	0
		684	0
		685	0
		686	0
		687	0
		688	0
		689	0
		690	0
		691	0
		692	0
		693	0
		694	0
		695	0
		696	2
		697	0
		698	0
		699	0
		700	0
		701	0
		702	0
		703	0
		704	0
		705	0
		706	0
		707	0
		708	0
		709	0
		710	0
		711	0
		712	0
		713	0
		714	0
		715	0
		716	0
		717	0
		718	0
		719	0
		720	0
		721	0
		722	0
		723	0
		724	0
		725	0
		726	0
		727	0
		728	0
		729	0
		730	0
		731	0
		732	0
		733	0
		734	0
		735	0
		736	0
		737	0
		738	0
		739	0
		740	0
		741	0
		742	0
		743	0
		744	0
		745	0
		746	0
		747	0
		748	0
		749	0
		750	0
		751	0
		752	0
		753	0
		754	0
		755	0
		756	0
		757	0
		758	0
		759	0
		760	0
		761	0
		762	0
		763	0
		764	0
		765	0
		766	0
		767	0
		768	0
		769	0
		770	0
		771	0
		772	0
		773	0
		774	0
		775	0
		776	0
		777	0
		778	0
		779	0
		780	0
		781	0
		782	0
		783	0
		784	0
		785	0
		786	0
		787	0
		788	0
		789	0
		790	0
		791	0
		792	0
		793	0
		794	0
		795	1
