# Supplementary material for: PRIN: a predicted rice interactome network
Source: BMC Bioinformatics. 2011 May 16;12:161. doi: 10.1186/1471-2105-12-161 (PMC3118165; doi:10.1186/1471-2105-12-161)
Supplement: Additional file 5 — 76,585 predicted rice protein interactions in PRIN. This file contains 76,585 rice protein-protein interactions predicted by our interolog method with high confidence. Protein description, RSSGO score, co-expression PCC score, co-localization level and interolog species are also involved in this file. [file 1471-2105-12-161-S5.CSV]

id	protein_a	protein_b	protein_a_location	protein_b_location	protein_a_description	protein_b_description	collocation	coexpression	gcs	gps	gfs	interolog_species
1	LOC_Os05g46780.1	LOC_Os03g02970.1		Mitochondria	transposon protein, putative, CACTA, En/Spm sub-class, expressed	Dicer, putative, expressed						A.thaliana
3	LOC_Os10g33970.1	LOC_Os03g02970.1		Mitochondria	double-stranded RNA binding motif containing protein, expressed	Dicer, putative, expressed			1		1	A.thaliana
4	LOC_Os06g48530.1	LOC_Os03g02970.1		Mitochondria	ZOS6-09 - C2H2 zinc finger protein, expressed	Dicer, putative, expressed			1	0.326923	0.875	A.thaliana
8	LOC_Os03g02970.1	LOC_Os03g02970.1	Mitochondria	Mitochondria	Dicer, putative, expressed	Dicer, putative, expressed	Mitochondria					A.thaliana
10	LOC_Os11g05930.1	LOC_Os08g06110.2			response regulator receiver domain containing protein, expressed	MYB family transcription factor, putative, expressed		-0.2567			0.388889	A.thaliana
11	LOC_Os07g49460.1	LOC_Os08g06110.2			response regulator receiver domain containing protein, expressed	MYB family transcription factor, putative, expressed		0.277	1		0	A.thaliana
12	LOC_Os03g17570.1	LOC_Os08g06110.2	Mitochondria		response regulator receiver domain containing protein, expressed	MYB family transcription factor, putative, expressed		0.3077	1		0	A.thaliana
14	LOC_Os10g02500.1	LOC_Os03g14170.1		Nucleus	serine/threonine-protein kinase BRI1-like 2 precursor, putative, expressed	3-ketoacyl-CoA synthase, putative, expressed		-0.0851		0.53125	0.518519	A.thaliana
20	LOC_Os02g18880.1	LOC_Os03g03510.1	Nucleus	Nucleus	calcineurin B, putative, expressed	CAMK_KIN1/SNF1/Nim1_like.15 - CAMK includes calcium/calmodulin depedent protein kinases, expressed	Nucleus	-0.0818			0.823529	A.thaliana
22	LOC_Os03g51970.1	LOC_Os11g40100.3	Nucleus		growth-regulating factor, putative, expressed	GRF-interacting factor 2, putative, expressed						A.thaliana
23	LOC_Os03g51970.1	LOC_Os12g31350.1	Nucleus		growth-regulating factor, putative, expressed	SSXT protein, putative, expressed		0.6816				A.thaliana
28	LOC_Os05g01230.1	LOC_Os05g41080.1			zinc finger, C3HC4 type domain containing protein, expressed	histone H3, putative, expressed		0.7622	0.428571	0.591304	0.411765	A.thaliana
31	LOC_Os10g38900.1	LOC_Os10g38900.1			erythronate-4-phosphate dehydrogenase, putative, expressed	erythronate-4-phosphate dehydrogenase, putative, expressed						A.thaliana
39	LOC_Os01g18440.1	LOC_Os09g02830.1	Nucleus		OsMADS89 - MADS-box family gene with M-gamma type-box	OsMADS78 - MADS-box family gene with M-alpha type-box			1	1	1	A.thaliana
43	LOC_Os03g10120.1	LOC_Os07g30840.1	Nucleus		proteasome subunit, putative, expressed	proteasome subunit, putative, expressed		0.7426				A.thaliana,D.melanogaster,H.sapiens
46	LOC_Os04g34930.1	LOC_Os07g30840.1			COP9 signalosome complex subunit 8, putative, expressed	proteasome subunit, putative, expressed		0.624				A.thaliana,H.sapiens
47	LOC_Os03g02540.1	LOC_Os07g30840.1	Nucleus		proteasome subunit, putative, expressed	proteasome subunit, putative, expressed		0.7676				A.thaliana
49	LOC_Os07g12110.1	LOC_Os07g30840.1			eukaryotic translation initiation factor 3 subunit E, putative, expressed	proteasome subunit, putative, expressed		0.7384				A.thaliana,H.sapiens
51	LOC_Os04g56070.1	LOC_Os07g30840.1			COP9 signalosome complex subunit 5b, putative, expressed	proteasome subunit, putative, expressed		0.7998				A.thaliana,D.melanogaster,H.sapiens
54	LOC_Os05g04850.1	LOC_Os12g18880.1			RNA recognition motif containing protein, putative, expressed	mago nashi, putative, expressed		0.7574	1			A.thaliana,C.elegans,D.melanogaster,H.sapiens
55	LOC_Os03g15560.1	LOC_Os12g18880.1	Chloroplast		wibg, putative, expressed	mago nashi, putative, expressed		0.4582				A.thaliana,D.melanogaster,H.sapiens
57	LOC_Os11g07040.1	LOC_Os03g50940.1		Nucleus	CAMK_CAMK_like.43 - CAMK includes calcium/calmodulin depedent protein kinases, expressed	cytochrome c oxidase assembly protein COX11, mitochondrial precursor, putative, expressed		-0.0004		0.326923	0.823529	A.thaliana
64	LOC_Os03g24890.1	LOC_Os05g30140.1	Nucleus		RNA recognition motif containing protein, putative, expressed	RNA recognition motif containing protein, expressed		0.4452			1	A.thaliana
66	LOC_Os12g38430.1	LOC_Os05g30140.1			SR repressor protein, putative, expressed	RNA recognition motif containing protein, expressed		0.5353			1	A.thaliana
71	LOC_Os05g02880.1	LOC_Os05g30140.1			splicing factor, arginine/serine-rich 7, putative, expressed	RNA recognition motif containing protein, expressed		0.2631			1	A.thaliana
90	LOC_Os02g08360.1	LOC_Os02g04240.1	Mitochondria	Nucleus	RNA recognition motif, putative, expressed	wee1-like protein kinase, putative, expressed		0.2		0.515152	1	A.thaliana
93	LOC_Os09g25550.1	LOC_Os05g05260.1			pentatricopeptide, putative, expressed	helicase, putative, expressed		-0.5591				A.thaliana
94	LOC_Os04g40850.1	LOC_Os05g05260.1			26S proteasome non-ATPase regulatory subunit 6, putative, expressed	helicase, putative, expressed		0.4728	0.533333			A.thaliana
95	LOC_Os02g38810.1	LOC_Os05g05260.1	Mitochondria		26S proteasome non-ATPase regulatory subunit 6, putative, expressed	helicase, putative, expressed		0.4285	0.533333			A.thaliana
96	LOC_Os04g42990.1	LOC_Os05g05260.1			suppressor of stem-loop protein 1, putative, expressed	helicase, putative, expressed		0.7073	1	0.809524	0.636364	A.thaliana,H.sapiens,S.cerevisiae
99	LOC_Os03g12350.1	LOC_Os08g44350.1	Nucleus		two-component response regulator, putative, expressed	histidine-containing phosphotransfer protein, putative, expressed		-0.0497		1	0.933333	A.thaliana
102	LOC_Os01g72330.1	LOC_Os08g44350.1	Nucleus		OsRR4 type-A response regulator, expressed	histidine-containing phosphotransfer protein, putative, expressed		-0.2739		1	0.933333	A.thaliana
103	LOC_Os03g50860.1	LOC_Os08g44350.1	Nucleus		histidine kinase, putative, expressed	histidine-containing phosphotransfer protein, putative, expressed		0.0129		1	1	A.thaliana
106	LOC_Os01g69920.1	LOC_Os08g44350.1	Cytoplasm		histidine kinase, putative, expressed	histidine-containing phosphotransfer protein, putative, expressed		0.1268		1	1	A.thaliana
117	LOC_Os03g25450.1	LOC_Os05g42300.1	Mitochondria		h/ACA ribonucleoprotein complex subunit 4, putative, expressed	NAF1 domain containing protein, expressed		0.5982				A.thaliana,S.cerevisiae
123	LOC_Os02g37000.1	LOC_Os03g62490.1	Nucleus	Mitochondria	mitochondrial prohibitin complex protein 1, putative, expressed	prohibitin-2, putative, expressed		0.1939	1			A.thaliana,S.cerevisiae
124	LOC_Os05g38400.1	LOC_Os03g62490.1		Mitochondria	OsFtsH8 FtsH protease, homologue of AtFtsH3/10, expressed	prohibitin-2, putative, expressed		0.2275	1			A.thaliana,S.cerevisiae
127	LOC_Os02g37000.1	LOC_Os07g15880.1	Nucleus		mitochondrial prohibitin complex protein 1, putative, expressed	mitochondrial prohibitin complex protein 2, putative, expressed		0.336	1			A.thaliana,S.cerevisiae
128	LOC_Os05g38400.1	LOC_Os07g15880.1			OsFtsH8 FtsH protease, homologue of AtFtsH3/10, expressed	mitochondrial prohibitin complex protein 2, putative, expressed		0.5242	1			A.thaliana,S.cerevisiae
136	LOC_Os10g02500.1	LOC_Os12g41400.1			serine/threonine-protein kinase BRI1-like 2 precursor, putative, expressed	eukaryotic translation initiation factor 2 subunit gamma, putative, expressed		0.0759			1	A.thaliana
141	LOC_Os05g05800.1	LOC_Os12g40900.1			OsFBL21 - F-box domain and LRR containing protein, expressed	OsIAA31 - Auxin-responsive Aux/IAA gene family member, expressed			1	1	0.388889	A.thaliana
142	LOC_Os03g19590.1	LOC_Os12g40900.1	Mitochondria		phytochrome B, putative, expressed	OsIAA31 - Auxin-responsive Aux/IAA gene family member, expressed		-0.4239	0.4	1	0.933333	A.thaliana
143	LOC_Os04g56850.1	LOC_Os12g40900.1			auxin response factor, putative, expressed	OsIAA31 - Auxin-responsive Aux/IAA gene family member, expressed		0.3847	1	1	1	A.thaliana
144	LOC_Os06g09660.1	LOC_Os12g40900.1			auxin response factor, putative, expressed	OsIAA31 - Auxin-responsive Aux/IAA gene family member, expressed			1	1	1	A.thaliana
145	LOC_Os05g28980.1	LOC_Os02g41550.4			drought induced 19 protein, putative, expressed	FAD binding domain of DNA photolyase domain containing protein, expressed						A.thaliana
148	LOC_Os02g41550.4	LOC_Os02g41550.4			FAD binding domain of DNA photolyase domain containing protein, expressed	FAD binding domain of DNA photolyase domain containing protein, expressed						A.thaliana,E.coli K12
149	LOC_Os01g16010.1	LOC_Os10g32880.1	Chloroplast		BCAS2 protein, putative, expressed	WD domain, G-beta repeat domain containing protein, expressed		0.4891				A.thaliana
150	LOC_Os04g28090.1	LOC_Os10g32880.1	Mitochondria		MYB family transcription factor, putative, expressed	WD domain, G-beta repeat domain containing protein, expressed		0.626	0.428571	0.408	0	A.thaliana,H.sapiens,S.cerevisiae
155	LOC_Os02g57250.1	LOC_Os02g57250.1	Cytoplasm	Cytoplasm	OsIAA10 - Auxin-responsive Aux/IAA gene family member, expressed	OsIAA10 - Auxin-responsive Aux/IAA gene family member, expressed	Cytoplasm					A.thaliana
156	LOC_Os02g14840.1	LOC_Os02g57240.1	Mitochondria	Nucleus	potassium channel KAT1, putative, expressed	oxidoreductase, aldo/keto reductase family protein, putative, expressed		-0.5316		1	1	A.thaliana
159	LOC_Os02g05340.1	LOC_Os08g12820.1	Nucleus		proteasome/cyclosome repeat containing protein, expressed	proteasome/cyclosome repeat containing protein, expressed		0.804	1	1	1	A.thaliana,S.cerevisiae
162	LOC_Os01g16540.1	LOC_Os03g60550.1	Nucleus	Nucleus	NEDD8-activating enzyme E1 catalytic subunit, putative, expressed	ThiF family domain containing protein, putative, expressed	Nucleus	0.6451		0.772727	1	A.thaliana,C.elegans,H.sapiens
163	LOC_Os08g45030.1	LOC_Os03g60550.1		Nucleus	multidrug resistance protein, putative, expressed	ThiF family domain containing protein, putative, expressed		0.264		0.425	0.777778	A.thaliana
164	LOC_Os08g19650.1	LOC_Os03g06350.1		Nucleus	homeobox protein knotted-1, putative, expressed	DUF623 domain containing protein, expressed		0.2672				A.thaliana
165	LOC_Os03g51690.1	LOC_Os03g06350.1	Nucleus	Nucleus	Homeobox domain containing protein, expressed	DUF623 domain containing protein, expressed	Nucleus	0.0806				A.thaliana
174	LOC_Os02g51180.1	LOC_Os01g66890.1	Nucleus	Nucleus	cullin, putative, expressed	BTBZ1 - Bric-a-Brac, Tramtrack, and Broad Complex BTB domain with TAZ zinc finger and Calmodulin-binding domains, expressed	Nucleus	-0.3557	0.533333	0.377778	0.875	A.thaliana
296	LOC_Os10g04270.1	LOC_Os10g04270.1			jacalin-like lectin domain containing protein, expressed	jacalin-like lectin domain containing protein, expressed						A.thaliana
322	LOC_Os02g53140.1	LOC_Os04g41560.2	Chloroplast		COP1, putative, expressed	B-box zinc finger family protein, putative, expressed		0.747	0.461538		1	A.thaliana
326	LOC_Os01g16010.1	LOC_Os06g40600.1	Chloroplast		BCAS2 protein, putative, expressed	elongation factor, putative, expressed		0.7439				A.thaliana
327	LOC_Os05g07050.1	LOC_Os06g40600.1			pre-mRNA-processing-splicing factor 8, putative, expressed	elongation factor, putative, expressed			0.4	0.404762		A.thaliana,H.sapiens
328	LOC_Os01g74146.1	LOC_Os12g43120.1	Cytoplasm		WD repeat-containing protein, putative, expressed	expressed protein		0.1793				A.thaliana,H.sapiens
330	LOC_Os02g47180.1	LOC_Os12g43120.1	Nucleus		WD repeat-containing protein, putative, expressed	expressed protein		0.3214				A.thaliana,H.sapiens
331	LOC_Os03g03150.1	LOC_Os12g43120.1	Mitochondria		WD repeat-containing protein, putative, expressed	expressed protein		-0.2708				A.thaliana,H.sapiens
334	LOC_Os02g43920.1	LOC_Os12g43120.1	Cytoplasm		cell division cycle protein 23, putative, expressed	expressed protein		0.2167				A.thaliana,H.sapiens
335	LOC_Os05g05720.1	LOC_Os12g43120.1			tetratricopeptide repeat domain containing protein, expressed	expressed protein		0.3856				A.thaliana,H.sapiens
336	LOC_Os06g41750.1	LOC_Os12g43120.1			tetratricopeptide repeat domain containing protein, expressed	expressed protein		0.3963				A.thaliana,H.sapiens
337	LOC_Os05g50360.1	LOC_Os12g43120.1			anaphase-promoting complex subunit 10, putative, expressed	expressed protein		0.2496				A.thaliana
338	LOC_Os09g35790.1	LOC_Os07g04840.1			HSF-type DNA-binding domain containing protein, expressed	PsbP, putative, expressed		-0.0707	0.564706	0.298246	0.666667	A.thaliana
340	LOC_Os02g48180.1	LOC_Os07g04840.1	Nucleus		OsDegp2 - Putative Deg protease homologue, expressed	PsbP, putative, expressed				0.246377	0.388889	A.thaliana
354	LOC_Os04g41160.1	LOC_Os09g33860.1			protein kinase, putative, expressed	protein kinase, putative, expressed		-0.004		1	1	A.thaliana
373	LOC_Os08g19650.1	LOC_Os05g39950.1			homeobox protein knotted-1, putative, expressed	DUF623 domain containing protein, expressed		0.0963		0.492754	0.368421	A.thaliana
374	LOC_Os03g52239.1	LOC_Os05g39950.1	Nucleus		homeobox domain containing protein, expressed	DUF623 domain containing protein, expressed		0.2212		0.354167	0.368421	A.thaliana
375	LOC_Os12g43950.1	LOC_Os05g39950.1			homeobox domain containing protein, expressed	DUF623 domain containing protein, expressed		0.0868		0.354167	0.368421	A.thaliana
377	LOC_Os03g51690.1	LOC_Os05g39950.1	Nucleus		Homeobox domain containing protein, expressed	DUF623 domain containing protein, expressed		-0.1266		0.492754	0.368421	A.thaliana
378	LOC_Os11g06020.1	LOC_Os05g39950.1			homeobox domain containing protein, expressed	DUF623 domain containing protein, expressed		0.1303		0.354167	0.368421	A.thaliana
379	LOC_Os03g03164.1	LOC_Os05g39950.1	Nucleus		homeobox protein knotted-1, putative, expressed	DUF623 domain containing protein, expressed		0.0774		0.354167	0.368421	A.thaliana
380	LOC_Os05g03884.1	LOC_Os05g39950.1			homeobox protein knotted-1-like 6, putative, expressed	DUF623 domain containing protein, expressed		-0.1521		0.354167	0.368421	A.thaliana
382	LOC_Os04g35900.1	LOC_Os10g35010.1			translocon Tic40, putative, expressed	ATTIC110/TIC110, putative, expressed		0.3851				A.thaliana
384	LOC_Os05g05950.1	LOC_Os10g35010.1			TOC159, putative, expressed	ATTIC110/TIC110, putative, expressed		0.6994		0.34	0.7	A.thaliana
385	LOC_Os10g40110.1	LOC_Os10g35010.1			GTP binding protein, putative, expressed	ATTIC110/TIC110, putative, expressed		-0.1384	1		0.7	A.thaliana
387	LOC_Os01g42530.1	LOC_Os03g18180.1	Mitochondria	Chloroplast	ras-related protein, putative, expressed	ranBP1 domain containing protein, expressed		0.7665		0.809524		A.thaliana,H.sapiens,S.cerevisiae
388	LOC_Os01g42530.1	LOC_Os05g28290.1	Mitochondria		ras-related protein, putative, expressed	ranBP1 domain containing protein, expressed		0.4702		0.809524		A.thaliana,H.sapiens,S.cerevisiae
391	LOC_Os01g55300.1	LOC_Os02g56130.1	Nucleus	Mitochondria	DNA-directed polymerase, putative, expressed	PCNA - Putative DNA replicative polymerase clamp, expressed		-0.2797		0.745614	0.933333	A.thaliana,H.sapiens,S.cerevisiae
393	LOC_Os01g73460.1	LOC_Os02g56130.1	Nucleus	Mitochondria	ATXR, putative, expressed	PCNA - Putative DNA replicative polymerase clamp, expressed		0.1685	0.615385		0.411765	A.thaliana,C.elegans
394	LOC_Os07g05620.1	LOC_Os01g62760.1		Nucleus	CAMK_KIN1/SNF1/Nim1_like.28 - CAMK includes calcium/calmodulin depedent protein kinases, expressed	protein phosphatase 2C, putative, expressed		0.0149		0.766917	1	A.thaliana
395	LOC_Os07g05620.1	LOC_Os03g16170.1		Nucleus	CAMK_KIN1/SNF1/Nim1_like.28 - CAMK includes calcium/calmodulin depedent protein kinases, expressed	protein phosphatase 2C, putative, expressed		-0.2476		0.766917	1	A.thaliana
397	LOC_Os05g01710.1	LOC_Os05g22670.1			transcription initiation factor IIA gamma chain, putative, expressed	transcription factor IIA large subunit, putative, expressed		0.5773	1	1	1	A.thaliana,D.melanogaster,S.cerevisiae
400	LOC_Os05g38400.1	LOC_Os05g38400.1			OsFtsH8 FtsH protease, homologue of AtFtsH3/10, expressed	OsFtsH8 FtsH protease, homologue of AtFtsH3/10, expressed						A.thaliana
402	LOC_Os03g16700.1	LOC_Os03g16700.1	Nucleus	Nucleus	initiator-binding protein, putative, expressed	initiator-binding protein, putative, expressed	Nucleus					A.thaliana
403	LOC_Os02g04660.1	LOC_Os01g61920.1	Mitochondria	Nucleus	arginine N-methyltransferase 5, putative, expressed	Core histone H2A/H2B/H3/H4 domain containing protein, putative, expressed			0.571429		0	A.thaliana,H.sapiens
404	LOC_Os02g04660.1	LOC_Os02g45940.1	Mitochondria	Nucleus	arginine N-methyltransferase 5, putative, expressed	Core histone H2A/H2B/H3/H4 domain containing protein, putative, expressed		0.5592	0.571429		0	A.thaliana,H.sapiens
405	LOC_Os02g04660.1	LOC_Os03g02780.1	Mitochondria	Nucleus	arginine N-methyltransferase 5, putative, expressed	Core histone H2A/H2B/H3/H4 domain containing protein, putative, expressed			0.571429		0	A.thaliana,H.sapiens
406	LOC_Os02g04660.1	LOC_Os04g49420.1	Mitochondria		arginine N-methyltransferase 5, putative, expressed	Core histone H2A/H2B/H3/H4 domain containing protein, putative, expressed			0.571429		0	A.thaliana,H.sapiens
407	LOC_Os02g04660.1	LOC_Os05g38740.1	Mitochondria		arginine N-methyltransferase 5, putative, expressed	Core histone H2A/H2B/H3/H4 domain containing protein, putative, expressed		0.3601	0.571429		0	A.thaliana,H.sapiens
408	LOC_Os02g04660.1	LOC_Os05g39050.1	Mitochondria		arginine N-methyltransferase 5, putative, expressed	Core histone H2A/H2B/H3/H4 domain containing protein, putative, expressed		0.5917	0.571429		0	A.thaliana,H.sapiens
409	LOC_Os02g04660.1	LOC_Os07g36500.1	Mitochondria		arginine N-methyltransferase 5, putative, expressed	Core histone H2A/H2B/H3/H4 domain containing protein, putative, expressed			0.571429		0	A.thaliana,H.sapiens
410	LOC_Os02g04660.1	LOC_Os09g26340.1	Mitochondria		arginine N-methyltransferase 5, putative, expressed	Core histone H2A/H2B/H3/H4 domain containing protein, putative, expressed			0.571429		0	A.thaliana,H.sapiens
411	LOC_Os02g04660.1	LOC_Os09g38020.1	Mitochondria		arginine N-methyltransferase 5, putative, expressed	Core histone H2A/H2B/H3/H4 domain containing protein, putative, expressed			0.571429		0	A.thaliana,H.sapiens
412	LOC_Os02g04660.1	LOC_Os10g39410.1	Mitochondria		arginine N-methyltransferase 5, putative, expressed	Core histone H2A/H2B/H3/H4 domain containing protein, putative, expressed		-0.0861	0.571429		0	A.thaliana,H.sapiens
414	LOC_Os06g11370.1	LOC_Os08g37480.1			mediator of RNA polymerase II transcription subunit 6, putative, expressed	mediator of RNA polymerase II transcription subunit 22, putative, expressed		0.3813		1	1	A.thaliana,D.melanogaster
416	LOC_Os02g38230.1	LOC_Os02g02170.1	Nucleus	Nucleus	high affinity nitrate transporter, putative, expressed	transporter, major facilitator family, putative, expressed	Nucleus	0.7552				A.thaliana
418	LOC_Os02g38230.1	LOC_Os02g02190.1	Nucleus	Nucleus	high affinity nitrate transporter, putative, expressed	transporter, major facilitator family, putative, expressed	Nucleus					A.thaliana
419	LOC_Os05g41210.1	LOC_Os01g64020.1		Chloroplast	OsCam2 - Calmodulin, expressed	transcription factor, putative, expressed			0.352941	0.354167	0.368421	A.thaliana
420	LOC_Os07g48780.1	LOC_Os01g64020.1		Chloroplast	OsCam1-2 - Calmodulin, expressed	transcription factor, putative, expressed			0.352941	0.354167	0.368421	A.thaliana
421	LOC_Os03g20370.1	LOC_Os01g64020.1	Cytoplasm	Chloroplast	OsCam1-1 - Calmodulin, expressed	transcription factor, putative, expressed			0.352941	0.354167	0.368421	A.thaliana
422	LOC_Os01g16240.1	LOC_Os01g64020.1	Nucleus	Chloroplast	OsCam1-3 - Calmodulin, expressed	transcription factor, putative, expressed			0.352941	0.354167	0.368421	A.thaliana
427	LOC_Os02g56210.1	LOC_Os11g05650.1	Mitochondria		hydrolase, NUDIX family, domain containing protein, expressed	mRNA-decapping enzyme, putative, expressed		0.7372				A.thaliana,H.sapiens
428	LOC_Os06g19660.1	LOC_Os11g05650.1			WD domain, G-beta repeat domain containing protein, expressed	mRNA-decapping enzyme, putative, expressed		0.5971				A.thaliana
430	LOC_Os01g02090.1	LOC_Os11g05650.1	Cytoplasm		expressed protein	mRNA-decapping enzyme, putative, expressed		0.6744				A.thaliana
435	LOC_Os07g04240.1	LOC_Os08g02080.1			succinate dehydrogenase flavoprotein subunit,mitochondrial precursor, putative, expressed	rickettsia 17 kDa surface antigen family protein, expressed		0.0235	0.615385			A.thaliana
436	LOC_Os02g24080.4	LOC_Os03g52650.1	Nucleus	Nucleus	SNARE domain containing protein, putative, expressed	syntaxin-related protein, putative, expressed	Nucleus					A.thaliana,C.elegans,D.melanogaster,H.sapiens
438	LOC_Os02g25580.1	LOC_Os03g52650.1	Nucleus	Nucleus	Sec1 family transport protein, putative, expressed	syntaxin-related protein, putative, expressed	Nucleus	-0.033		1		A.thaliana,D.melanogaster,H.sapiens,S.cerevisiae
439	LOC_Os11g26910.1	LOC_Os01g59910.1		Nucleus	SKP1-like protein 1B, putative, expressed	OsFBX29 - F-box domain containing protein, expressed		0.1269				A.thaliana
440	LOC_Os01g68370.1	LOC_Os03g43020.1	Nucleus	Nucleus	B3 DNA binding domain containing protein, expressed	prefoldin subunit, putative, expressed	Nucleus	0.0161	0.5	0.579545	0.777778	A.thaliana
445	LOC_Os03g20340.1	LOC_Os03g63940.1	Nucleus	Mitochondria	SNF1-related protein kinase regulatory subunit beta-1, putative, expressed	CBS domain containing membrane protein, putative, expressed		0.4416			1	A.thaliana,H.sapiens,S.cerevisiae
446	LOC_Os01g63690.1	LOC_Os03g63940.1	Nucleus	Mitochondria	hs1, putative, expressed	CBS domain containing membrane protein, putative, expressed		0.2935				A.thaliana
452	LOC_Os07g11110.1	LOC_Os12g23180.1			NAD dependent epimerase/dehydratase family protein, putative, expressed	3-beta hydroxysteroid dehydrogenase/isomerase family protein, putative, expressed		0.9408		1	1	A.thaliana
454	LOC_Os07g49460.1	LOC_Os03g51030.1		Nucleus	response regulator receiver domain containing protein, expressed	phytochrome A, putative, expressed		-0.1789	0.685714	1	0.933333	A.thaliana
455	LOC_Os03g17570.1	LOC_Os03g51030.1	Mitochondria	Nucleus	response regulator receiver domain containing protein, expressed	phytochrome A, putative, expressed		-0.1105	0.685714	1	0.933333	A.thaliana
458	LOC_Os05g11550.1	LOC_Os03g51030.1		Nucleus	serine/threonine protein phosphatase 5, putative, expressed	phytochrome A, putative, expressed		0.1064	0.692308	0.766917	0.823529	A.thaliana
459	LOC_Os02g53140.1	LOC_Os03g51030.1	Chloroplast	Nucleus	COP1, putative, expressed	phytochrome A, putative, expressed		-0.2638	0.4	1	0.875	A.thaliana
460	LOC_Os06g05060.1	LOC_Os03g51030.1		Nucleus	ELF3 protein, putative, expressed	phytochrome A, putative, expressed		-0.1021		0.647619		A.thaliana
463	LOC_Os03g43810.1	LOC_Os03g51030.1	Mitochondria	Nucleus	helix-loop-helix DNA-binding domain containing protein, expressed	phytochrome A, putative, expressed			0.685714	1	0.368421	A.thaliana
464	LOC_Os03g19590.1	LOC_Os03g51030.1	Mitochondria	Nucleus	phytochrome B, putative, expressed	phytochrome A, putative, expressed		0.0779	1	1	1	A.thaliana
465	LOC_Os01g15990.1	LOC_Os03g51030.1	Cytoplasm	Nucleus	expressed protein	phytochrome A, putative, expressed		0.139	0.685714	1	0.736842	A.thaliana
466	LOC_Os03g51030.1	LOC_Os03g51030.1	Nucleus	Nucleus	phytochrome A, putative, expressed	phytochrome A, putative, expressed	Nucleus					A.thaliana
475	LOC_Os10g33970.1	LOC_Os11g01869.1			double-stranded RNA binding motif containing protein, expressed	double-stranded RNA binding motif containing protein, expressed			1		1	A.thaliana
476	LOC_Os06g48530.1	LOC_Os11g01869.1			ZOS6-09 - C2H2 zinc finger protein, expressed	double-stranded RNA binding motif containing protein, expressed			1	0	0.7	A.thaliana
477	LOC_Os04g47870.1	LOC_Os11g01869.1			PINHEAD, putative, expressed	double-stranded RNA binding motif containing protein, expressed				0.515152	0.875	A.thaliana
480	LOC_Os11g01869.1	LOC_Os11g01869.1			double-stranded RNA binding motif containing protein, expressed	double-stranded RNA binding motif containing protein, expressed						A.thaliana
482	LOC_Os03g02970.1	LOC_Os11g01869.1	Mitochondria		Dicer, putative, expressed	double-stranded RNA binding motif containing protein, expressed			1	0.515152	1	A.thaliana
491	LOC_Os03g21990.1	LOC_Os04g28090.1	Mitochondria	Mitochondria	WD domain, G-beta repeat domain containing protein, expressed	MYB family transcription factor, putative, expressed	Mitochondria	-0.006				A.thaliana,S.cerevisiae
492	LOC_Os01g16010.1	LOC_Os04g28090.1	Chloroplast	Mitochondria	BCAS2 protein, putative, expressed	MYB family transcription factor, putative, expressed		0.4441				A.thaliana,D.melanogaster,H.sapiens
494	LOC_Os02g58080.1	LOC_Os12g44380.1	Nucleus		transporter, major facilitator family, putative, expressed	sucrose transporter, putativ, expressed		0.1783	1	1	1	A.thaliana
496	LOC_Os05g41210.1	LOC_Os02g05480.1		Nucleus	OsCam2 - Calmodulin, expressed	CGMC_MAPKCMGC_2_SLT2y_ERK.1 - CGMC includes CDA, MAPK, GSK3, and CLKC kinases, expressed		0.196		0.472222	0.666667	A.thaliana
498	LOC_Os06g27890.1	LOC_Os06g48590.1			STE_MEK_ste7_MAP2K.8 - STE kinases include homologs to sterile 7, sterile 11 and sterile 20 from yeast, expressed	CGMC_MAPKCMGC_2_SLT2y_ERK.2 - CGMC includes CDA, MAPK, GSK3, and CLKC kinases, expressed		0.1077		1	1	A.thaliana,C.elegans,D.melanogaster
499	LOC_Os05g41210.1	LOC_Os06g48590.1			OsCam2 - Calmodulin, expressed	CGMC_MAPKCMGC_2_SLT2y_ERK.2 - CGMC includes CDA, MAPK, GSK3, and CLKC kinases, expressed		0.4964		0.472222	0.666667	A.thaliana
500	LOC_Os06g06090.1	LOC_Os06g48590.1			CGMC_MAPKCMGC_2_ERK.12 - CGMC includes CDA, MAPK, GSK3, and CLKC kinases, expressed	CGMC_MAPKCMGC_2_SLT2y_ERK.2 - CGMC includes CDA, MAPK, GSK3, and CLKC kinases, expressed		0.2777		1	1	A.thaliana,H.sapiens,S.cerevisiae
512	LOC_Os01g16010.1	LOC_Os03g27970.1	Chloroplast	Chloroplast	BCAS2 protein, putative, expressed	WD domain, G-beta repeat domain containing protein, expressed	Chloroplast	0.4923				A.thaliana
515	LOC_Os01g03070.1	LOC_Os04g30780.1	Nucleus		transposon protein, putative, unclassified, expressed	eukaryotic translation initiation factor 3 subunit H, putative, expressed		0.8625				A.thaliana,H.sapiens
518	LOC_Os07g30840.1	LOC_Os04g30780.1			proteasome subunit, putative, expressed	eukaryotic translation initiation factor 3 subunit H, putative, expressed		0.7285				A.thaliana
537	LOC_Os02g10700.1	LOC_Os04g35240.1	Cytoplasm		OsFBL7 - F-box domain and LRR containing protein, expressed	CAMK_CAMK_like.25 - CAMK includes calcium/calmodulin depedent protein kinases, expressed		-0.0638				A.thaliana
539	LOC_Os01g27150.1	LOC_Os04g35240.1	Mitochondria		cullin, putative, expressed	CAMK_CAMK_like.25 - CAMK includes calcium/calmodulin depedent protein kinases, expressed		0.1005		0.615942	0.666667	A.thaliana
540	LOC_Os05g30190.1	LOC_Os04g35240.1			phytochrome A-associated F-box protein, putative, expressed	CAMK_CAMK_like.25 - CAMK includes calcium/calmodulin depedent protein kinases, expressed						A.thaliana
543	LOC_Os03g43390.1	LOC_Os04g35240.1	Cytoplasm		F-box/LRR domain containing protein, putative, expressed	CAMK_CAMK_like.25 - CAMK includes calcium/calmodulin depedent protein kinases, expressed		0.0628		0.894737	0.7	A.thaliana
544	LOC_Os05g37690.1	LOC_Os04g35240.1			OsFBL23 - F-box domain and LRR containing protein, expressed	CAMK_CAMK_like.25 - CAMK includes calcium/calmodulin depedent protein kinases, expressed		-0.054				A.thaliana
553	LOC_Os10g02500.1	LOC_Os08g09100.1			serine/threonine-protein kinase BRI1-like 2 precursor, putative, expressed	RNA recognition motif containing protein, putative, expressed		-0.0525		0.314815	1	A.thaliana
555	LOC_Os04g53310.1	LOC_Os04g53310.1			soluble starch synthase 3, chloroplast precursor, putative, expressed	soluble starch synthase 3, chloroplast precursor, putative, expressed						A.thaliana
566	LOC_Os06g01934.1	LOC_Os05g49200.1			homeobox domain containing protein, expressed	aspartic proteinase oryzasin-1 precursor, putative, expressed		-0.3477	0.6	0.485714	0	A.thaliana
567	LOC_Os08g19650.1	LOC_Os05g49200.1			homeobox protein knotted-1, putative, expressed	aspartic proteinase oryzasin-1 precursor, putative, expressed		-0.057	0.6	0.579545	0	A.thaliana
569	LOC_Os02g13310.1	LOC_Os05g49200.1	Nucleus		homeobox domain containing protein, expressed	aspartic proteinase oryzasin-1 precursor, putative, expressed		-0.0491	0.6	0.539683	0.388889	A.thaliana
570	LOC_Os03g51690.1	LOC_Os05g49200.1	Nucleus		Homeobox domain containing protein, expressed	aspartic proteinase oryzasin-1 precursor, putative, expressed		0.0242	0.6	0.579545	0	A.thaliana
571	LOC_Os11g06020.1	LOC_Os05g49200.1			homeobox domain containing protein, expressed	aspartic proteinase oryzasin-1 precursor, putative, expressed		-0.0815	0.6	0.485714	0	A.thaliana
573	LOC_Os03g03164.1	LOC_Os05g49200.1	Nucleus		homeobox protein knotted-1, putative, expressed	aspartic proteinase oryzasin-1 precursor, putative, expressed		0.1204	0.6	0.485714	0	A.thaliana
574	LOC_Os07g05620.1	LOC_Os08g05910.1			CAMK_KIN1/SNF1/Nim1_like.28 - CAMK includes calcium/calmodulin depedent protein kinases, expressed	peptide transporter PTR2, putative, expressed		0.2655		0.492754	0	A.thaliana
576	LOC_Os02g24080.4	LOC_Os02g25580.1	Nucleus	Nucleus	SNARE domain containing protein, putative, expressed	Sec1 family transport protein, putative, expressed	Nucleus					A.thaliana,H.sapiens
578	LOC_Os05g41210.1	LOC_Os09g29170.1			OsCam2 - Calmodulin, expressed	CAMK_CAMK_like.38 - CAMK includes calcium/calmodulin depedent protein kinases, expressed		0.6381		0.472222	0.666667	A.thaliana,S.cerevisiae
579	LOC_Os07g48780.1	LOC_Os09g29170.1			OsCam1-2 - Calmodulin, expressed	CAMK_CAMK_like.38 - CAMK includes calcium/calmodulin depedent protein kinases, expressed		0.4624		0.472222	0.666667	A.thaliana,S.cerevisiae
580	LOC_Os03g20370.1	LOC_Os09g29170.1	Cytoplasm		OsCam1-1 - Calmodulin, expressed	CAMK_CAMK_like.38 - CAMK includes calcium/calmodulin depedent protein kinases, expressed		0.43		0.472222	0.666667	A.thaliana,S.cerevisiae
581	LOC_Os01g16240.1	LOC_Os09g29170.1	Nucleus		OsCam1-3 - Calmodulin, expressed	CAMK_CAMK_like.38 - CAMK includes calcium/calmodulin depedent protein kinases, expressed		0.5261		0.472222	0.666667	A.thaliana,S.cerevisiae
585	LOC_Os06g40370.1	LOC_Os05g51530.1			CAMK_KIN1/SNF1/Nim1_like.27 - CAMK includes calcium/calmodulin depedent protein kinases, expressed	vacuolar ATP synthase subunit C, putative, expressed		0.0793		0.728571	0.259259	A.thaliana
586	LOC_Os06g33450.2	LOC_Os11g32100.1			helix-loop-helix DNA-binding domain containing protein, expressed	inducer of CBF expression 1, putative, expressed			1	1	1	A.thaliana
588	LOC_Os05g50900.1	LOC_Os11g32100.1			helix-loop-helix DNA-binding protein, putative	inducer of CBF expression 1, putative, expressed		0.0766	1	1	1	A.thaliana
589	LOC_Os05g51820.1	LOC_Os11g32100.1			helix-loop-helix DNA-binding protein, putative	inducer of CBF expression 1, putative, expressed		0.1705	1	1	1	A.thaliana
590	LOC_Os01g37110.1	LOC_Os02g38340.1	Cytoplasm	Mitochondria	ABIL2, putative, expressed	actin, putative, expressed		0.4794	1			A.thaliana
593	LOC_Os01g11040.1	LOC_Os02g38340.1	Nucleus	Mitochondria	SCAR-like protein 2, putative, expressed	actin, putative, expressed		0.3542	1		1	A.thaliana,H.sapiens
596	LOC_Os09g10850.1	LOC_Os03g50220.1		Nucleus	meiotic coiled-coil protein 7, putative, expressed	homologous-pairing protein meu13, putative, expressed		0.555				A.thaliana
600	LOC_Os03g50860.1	LOC_Os04g40950.1	Nucleus		histidine kinase, putative, expressed	glyceraldehyde-3-phosphate dehydrogenase, putative, expressed		0.0614		0.539683	0.777778	A.thaliana
603	LOC_Os01g72790.1	LOC_Os04g40930.1	Nucleus		cyclin-dependent kinase, putative, expressed	MYB family transcription factor, putative, expressed		0.5481			0.411765	A.thaliana
607	LOC_Os02g49560.1	LOC_Os02g49560.1	Mitochondria	Mitochondria	bZIP transcription factor domain containing protein, expressed	bZIP transcription factor domain containing protein, expressed	Mitochondria					A.thaliana
612	LOC_Os10g02500.1	LOC_Os03g40310.1		Nucleus	serine/threonine-protein kinase BRI1-like 2 precursor, putative, expressed	RNA recognition motif containing protein, putative, expressed		0.0753			1	A.thaliana
613	LOC_Os02g52780.1	LOC_Os07g41160.1	Mitochondria		bZIP transcription factor, putative, expressed	protein of unknown function DUF1675 domain containing protein, expressed		0.3103	1			A.thaliana
614	LOC_Os03g30570.1	LOC_Os07g41160.1	Cytoplasm		protein of unknown function DUF1675 domain containing protein, expressed	protein of unknown function DUF1675 domain containing protein, expressed		0.3553	1			A.thaliana
615	LOC_Os07g41160.1	LOC_Os07g41160.1			protein of unknown function DUF1675 domain containing protein, expressed	protein of unknown function DUF1675 domain containing protein, expressed						A.thaliana
619	LOC_Os03g46330.1	LOC_Os03g46330.1	Mitochondria	Mitochondria	pattern formation protein EMB30, putative, expressed	pattern formation protein EMB30, putative, expressed	Mitochondria					A.thaliana,S.cerevisiae
621	LOC_Os04g23890.1	LOC_Os10g26670.1	Nucleus		AGC_PVPK_like_kin82y.10 - ACG kinases include homologs to PKA, PKG and PKC, expressed	expressed protein		0.568	0.315789	0.671053	0.636364	A.thaliana
622	LOC_Os12g01140.1	LOC_Os10g26670.1			AGC_PVPK_like_kin82y.2 - ACG kinases include homologs to PKA, PKG and PKC, expressed	expressed protein				0.671053	0.636364	A.thaliana
624	LOC_Os01g15990.1	LOC_Os10g26670.1	Cytoplasm		expressed protein	expressed protein		-0.2408	0.352941	0.209877	0.491228	A.thaliana
627	LOC_Os05g41210.1	LOC_Os03g07430.1		Nucleus	OsCam2 - Calmodulin, expressed	protein kinase domain containing protein, expressed		0.1122		0.472222	0.666667	A.thaliana
638	LOC_Os04g46450.1	LOC_Os05g08960.1			zinc finger, C3HC4 type domain containing protein, expressed	ubiquitin-conjugating enzyme, putative, expressed		0.3846		1	1	A.thaliana,C.elegans,S.cerevisiae
640	LOC_Os04g46450.1	LOC_Os07g07240.1			zinc finger, C3HC4 type domain containing protein, expressed	ubiquitin-conjugating enzyme, putative, expressed		0.4063		1	1	A.thaliana,C.elegans,S.cerevisiae
641	LOC_Os01g67160.1	LOC_Os03g12414.1	Nucleus	Nucleus	cyclin-dependent kinase B1-1, putative, expressed	cyclin, putative, expressed	Nucleus	0.0167		0.492754		A.thaliana
642	LOC_Os10g42950.1	LOC_Os03g55280.1		Mitochondria	cyclin-dependent kinase E-1, putative, expressed	semialdehyde dehydrogenase, NAD binding domain containing protein, putative, expressed		-0.0091		0.515152	0.777778	A.thaliana
643	LOC_Os09g12780.1	LOC_Os03g55280.1		Mitochondria	expressed protein	semialdehyde dehydrogenase, NAD binding domain containing protein, putative, expressed		0.3843				A.thaliana
644	LOC_Os03g02680.1	LOC_Os03g55280.1	Nucleus	Mitochondria	cyclin-dependent kinase A-1, putative, expressed	semialdehyde dehydrogenase, NAD binding domain containing protein, putative, expressed		0.1192		0.566667	0.777778	A.thaliana
648	LOC_Os01g16010.1	LOC_Os03g49520.1	Chloroplast	Cytoplasm	BCAS2 protein, putative, expressed	pinin/SDK/memA protein, putative, expressed		0.2797				A.thaliana
650	LOC_Os01g37510.1	LOC_Os01g37510.1	Nucleus	Nucleus	peptide deformylase, putative, expressed	peptide deformylase, putative, expressed	Nucleus					A.thaliana
651	LOC_Os10g42950.1	LOC_Os12g31810.1			cyclin-dependent kinase E-1, putative, expressed	cyclin, putative, expressed		-0.0373		0.492754		A.thaliana,S.cerevisiae
652	LOC_Os01g67160.1	LOC_Os12g31810.1	Nucleus		cyclin-dependent kinase B1-1, putative, expressed	cyclin, putative, expressed		0.7098		0.492754		A.thaliana
653	LOC_Os03g02680.1	LOC_Os12g31810.1	Nucleus		cyclin-dependent kinase A-1, putative, expressed	cyclin, putative, expressed		0.3053		0.515152		A.thaliana,D.melanogaster,H.sapiens,S.cerevisiae
656	LOC_Os05g32600.1	LOC_Os12g31810.1			cyclin-dependent kinase D-1, putative, expressed	cyclin, putative, expressed		0.4457	1	1		A.thaliana
657	LOC_Os05g48500.1	LOC_Os03g14980.1		Nucleus	expressed protein	lissencephaly type-1-like homology motif, putative, expressed		0.5022				A.thaliana
660	LOC_Os05g01460.1	LOC_Os04g38410.1			STIP1 homology and U box-containing protein 1, putative, expressed	chlorophyll A-B binding protein, putative, expressed		-0.3203	0.375	0.51		A.thaliana
661	LOC_Os08g32650.1	LOC_Os02g08310.1		Cytoplasm	cation efflux family protein, putative, expressed	tubby, putative, expressed		0.0958				A.thaliana
665	LOC_Os01g73230.1	LOC_Os08g17600.1	Nucleus		syntaxin 6, putative, expressed	SNARE domain containing protein, putative, expressed		0.3788	1	1	1	A.thaliana
666	LOC_Os12g27520.1	LOC_Os01g72890.1		Nucleus	serine/threonine-protein kinase AFC2, putative, expressed	transposon protein, putative, CACTA, En/Spm sub-class, expressed		-0.0406			0.245614	A.thaliana
672	LOC_Os04g03990.1	LOC_Os07g08729.1	Mitochondria		3-5 exonuclease domain-containing protein, putative, expressed	ATP-dependent DNA helicase 2 subunit 1, putative, expressed		0.4506	0.615385	0.809524	1	A.thaliana
673	LOC_Os12g04500.1	LOC_Os07g08729.1			response regulator receiver domain containing protein	ATP-dependent DNA helicase 2 subunit 1, putative, expressed			0.685714	0.492754	0	A.thaliana
675	LOC_Os03g63920.1	LOC_Os07g08729.1	Nucleus		KAP-2, putative, expressed	ATP-dependent DNA helicase 2 subunit 1, putative, expressed		0.6898	1	1	1	A.thaliana,H.sapiens
676	LOC_Os10g21810.1	LOC_Os01g11230.1		Nucleus	histidine kinase, putative, expressed	SOUL heme-binding protein, putative, expressed						A.thaliana
677	LOC_Os07g26480.1	LOC_Os05g43870.1			P21-Rho-binding domain containing protein, putative, expressed	myosin heavy chain-related, putative, expressed		0.1669				A.thaliana
684	LOC_Os01g62820.1	LOC_Os01g62820.1	Nucleus	Nucleus	Transcription initiation factor TFIID subunit A containing protein, expressed	Transcription initiation factor TFIID subunit A containing protein, expressed	Nucleus					A.thaliana,S.cerevisiae
685	LOC_Os01g23630.1	LOC_Os01g62820.1	Nucleus	Nucleus	transcription initiation factor IID, 18kD subunit family protein, expressed	Transcription initiation factor TFIID subunit A containing protein, expressed	Nucleus	0.2274	0.923077	0.766917	1	A.thaliana,S.cerevisiae
686	LOC_Os03g51520.1	LOC_Os12g38380.1	Nucleus		fip1 motif family protein, expressed	tetratricopeptide repeat containing protein, putative, expressed		0.0895	1	0.554348	0.411765	A.thaliana
687	LOC_Os11g07490.1	LOC_Os12g38380.1			RNA recognition motif containing protein, putative, expressed	tetratricopeptide repeat containing protein, putative, expressed		0.0319			0.466667	A.thaliana,D.melanogaster,H.sapiens
688	LOC_Os06g46400.1	LOC_Os12g38380.1			ATCPSF30/CPSF30, putative, expressed	tetratricopeptide repeat containing protein, putative, expressed		0.4542			0.777778	A.thaliana
689	LOC_Os03g08860.1	LOC_Os12g38380.1	Nucleus		GRAM domain containing protein, expressed	tetratricopeptide repeat containing protein, putative, expressed		-0.2381		0.326923	0.875	A.thaliana
690	LOC_Os03g52750.1	LOC_Os05g32600.1	Mitochondria		cyclin, putative, expressed	cyclin-dependent kinase D-1, putative, expressed		0.7071		1		A.thaliana,H.sapiens,S.cerevisiae
691	LOC_Os09g25550.1	LOC_Os05g32600.1			pentatricopeptide, putative, expressed	cyclin-dependent kinase D-1, putative, expressed		-0.3613				A.thaliana
693	LOC_Os01g67160.1	LOC_Os05g32600.1	Nucleus		cyclin-dependent kinase B1-1, putative, expressed	cyclin-dependent kinase D-1, putative, expressed		0.5419		1	1	A.thaliana
694	LOC_Os03g02680.1	LOC_Os05g32600.1	Nucleus		cyclin-dependent kinase A-1, putative, expressed	cyclin-dependent kinase D-1, putative, expressed		0.0251		1	1	A.thaliana,H.sapiens,S.cerevisiae
696	LOC_Os09g09790.1	LOC_Os08g03870.1			Fe-S metabolism associated domain containing protein, expressed	2-aminoethanethiol dioxygenase, putative, expressed		0.4888				A.thaliana
698	LOC_Os06g11970.1	LOC_Os11g43740.1			OsMADS63 - MADS-box family gene with MIKC* type-box, expressed	OsMADS68 - MADS-box family gene with MIKC* type-box, expressed		0.3897	1	1	1	A.thaliana
702	LOC_Os02g52780.1	LOC_Os03g48270.1	Mitochondria	Cytoplasm	bZIP transcription factor, putative, expressed	CAMK_CAMK_like.21 - CAMK includes calcium/calmodulin depedent protein kinases, expressed		0.0865		0.408	0.736842	A.thaliana
708	LOC_Os07g05830.1	LOC_Os03g28940.1		Nucleus	zinc-finger protein, putative, expressed	ZIM domain containing protein, putative, expressed		0.1355				A.thaliana
710	LOC_Os03g28940.1	LOC_Os03g28940.1	Nucleus	Nucleus	ZIM domain containing protein, putative, expressed	ZIM domain containing protein, putative, expressed	Nucleus					A.thaliana
713	LOC_Os05g37690.1	LOC_Os07g42370.1			OsFBL23 - F-box domain and LRR containing protein, expressed	zinc-finger protein, putative, expressed		0.3488				A.thaliana
716	LOC_Os07g05830.1	LOC_Os07g42370.1			zinc-finger protein, putative, expressed	zinc-finger protein, putative, expressed		-0.0647				A.thaliana
717	LOC_Os07g42370.1	LOC_Os07g42370.1			zinc-finger protein, putative, expressed	zinc-finger protein, putative, expressed						A.thaliana
718	LOC_Os03g28940.1	LOC_Os07g42370.1	Nucleus		ZIM domain containing protein, putative, expressed	zinc-finger protein, putative, expressed		0.6781				A.thaliana
726	LOC_Os01g10840.1	LOC_Os07g39220.1	Nucleus		CGMC_GSK.2 - CGMC includes CDA, MAPK, GSK3, and CLKC kinases, expressed	BES1/BZR1 homolog protein, putative, expressed		0.4457				A.thaliana
730	LOC_Os12g07220.1	LOC_Os01g18070.1		Nucleus	bacterial transferase hexapeptide domain containing protein, expressed	bacterial transferase hexapeptide domain containing protein, expressed		0.8775			1	A.thaliana
736	LOC_Os02g57250.1	LOC_Os04g56850.1	Cytoplasm		OsIAA10 - Auxin-responsive Aux/IAA gene family member, expressed	auxin response factor, putative, expressed		0.029	1	1	1	A.thaliana
737	LOC_Os04g56850.1	LOC_Os04g56850.1			auxin response factor, putative, expressed	auxin response factor, putative, expressed						A.thaliana
739	LOC_Os10g01044.1	LOC_Os06g01850.1			isoflavone reductase, putative, expressed	ferredoxin--NADP reductase, chloroplast precursor, putative, expressed		0.9318		0.447368	0.933333	A.thaliana
743	LOC_Os02g42600.1	LOC_Os07g38580.1	Chloroplast		double-stranded RNA binding motif containing protein, expressed	zinc finger family protein, putative, expressed		0.0288			0.666667	A.thaliana
746	LOC_Os02g05340.1	LOC_Os08g43640.1	Nucleus		proteasome/cyclosome repeat containing protein, expressed	26S proteasome non-ATPase regulatory subunit 3, putative, expressed		0.6606	1	1	1	A.thaliana,S.cerevisiae
749	LOC_Os02g05340.1	LOC_Os09g37000.1	Nucleus		proteasome/cyclosome repeat containing protein, expressed	26S proteasome non-ATPase regulatory subunit 3, putative, expressed		0.7551	1	1	1	A.thaliana,S.cerevisiae
756	LOC_Os03g03150.1	LOC_Os04g47580.1	Mitochondria		WD repeat-containing protein, putative, expressed	cyclin, putative, expressed		0.1279				A.thaliana,H.sapiens,S.cerevisiae
758	LOC_Os03g02680.1	LOC_Os04g47580.1	Nucleus		cyclin-dependent kinase A-1, putative, expressed	cyclin, putative, expressed		0.3047		0.53125	0.636364	A.thaliana,D.melanogaster,H.sapiens,S.cerevisiae
767	LOC_Os01g67160.1	LOC_Os06g51110.1	Nucleus		cyclin-dependent kinase B1-1, putative, expressed	cyclin, putative, expressed		0.5967		0.492754		A.thaliana
771	LOC_Os07g30970.1	LOC_Os03g03910.1		Nucleus	nucleoside diphosphate kinase, putative, expressed	catalase domain containing protein, expressed		0.3694		0.68	1	A.thaliana
772	LOC_Os03g35600.1	LOC_Os12g17900.1	Nucleus		serine/threonine-protein kinase receptor precursor, putative, expressed	armadillo/beta-catenin repeat family protein, putative, expressed		0.0906		0.728571	0.823529	A.thaliana
778	LOC_Os05g41210.1	LOC_Os08g40170.1			OsCam2 - Calmodulin, expressed	cyclin-dependent kinase B2-1, putative, expressed		0.4208	0.352941	0.566667	0.666667	A.thaliana
779	LOC_Os05g41390.1	LOC_Os08g40170.1			cyclin, putative, expressed	cyclin-dependent kinase B2-1, putative, expressed		0.8933	1	1		A.thaliana
781	LOC_Os01g67160.1	LOC_Os08g40170.1	Nucleus		cyclin-dependent kinase B1-1, putative, expressed	cyclin-dependent kinase B2-1, putative, expressed		0.742		1	1	A.thaliana
782	LOC_Os07g48780.1	LOC_Os08g40170.1			OsCam1-2 - Calmodulin, expressed	cyclin-dependent kinase B2-1, putative, expressed		0.2127	0.352941	0.566667	0.666667	A.thaliana
783	LOC_Os03g20370.1	LOC_Os08g40170.1	Cytoplasm		OsCam1-1 - Calmodulin, expressed	cyclin-dependent kinase B2-1, putative, expressed		0.1997	0.352941	0.566667	0.666667	A.thaliana
784	LOC_Os01g16240.1	LOC_Os08g40170.1	Nucleus		OsCam1-3 - Calmodulin, expressed	cyclin-dependent kinase B2-1, putative, expressed		0.5553	0.352941	0.566667	0.666667	A.thaliana
785	LOC_Os03g05300.1	LOC_Os08g40170.1	Mitochondria		cyclin-dependent kinases regulatory subunit 1, putative, expressed	cyclin-dependent kinase B2-1, putative, expressed				1	0	A.thaliana
787	LOC_Os01g16010.1	LOC_Os02g01740.1	Chloroplast	Nucleus	BCAS2 protein, putative, expressed	U5 small nuclear ribonucleoprotein 200 kDa helicase, putative, expressed		0.6461				A.thaliana
788	LOC_Os06g40600.1	LOC_Os02g01740.1		Nucleus	elongation factor, putative, expressed	U5 small nuclear ribonucleoprotein 200 kDa helicase, putative, expressed		0.767	0.857143	0.314815	1	A.thaliana
808	LOC_Os03g05760.1	LOC_Os05g35110.1	Mitochondria		transcription factor Dp, putative, expressed	OsFBL22 - F-box domain and LRR containing protein, expressed		0.2221				A.thaliana
810	LOC_Os02g02290.1	LOC_Os11g08080.1	Mitochondria		SNF2 family N-terminal domain containing protein, expressed	SWIRM domain containing protein, expressed		0.3623			1	A.thaliana
811	LOC_Os02g10060.1	LOC_Os11g08080.1	Mitochondria		SWIRM domain containing protein, expressed	SWIRM domain containing protein, expressed		0.3219			1	A.thaliana
815	LOC_Os04g57440.1	LOC_Os11g09280.1			oryzain beta chain precursor, putative, expressed	OsPDIL1-1 protein disulfide isomerase PDIL1-1, expressed		0.2829	0.642857	0.492754	0.4375	A.thaliana
816	LOC_Os02g51180.1	LOC_Os08g01320.1	Nucleus		cullin, putative, expressed	C3-BTB1 - Bric-a-Brac, Tramtrack, Broad Complex BTB domain with C3 subfamily conserved sequence, expressed		-0.0845			0.875	A.thaliana
817	LOC_Os08g01320.1	LOC_Os08g01320.1			C3-BTB1 - Bric-a-Brac, Tramtrack, Broad Complex BTB domain with C3 subfamily conserved sequence, expressed	C3-BTB1 - Bric-a-Brac, Tramtrack, Broad Complex BTB domain with C3 subfamily conserved sequence, expressed						A.thaliana
825	LOC_Os01g09800.1	LOC_Os04g54474.1	Nucleus		BTBA1 - Bric-a-Brac,Tramtrack, Broad Complex BTB domain with Ankyrin repeat region, expressed	transcription factor, putative, expressed		0.3304			0.622222	A.thaliana
827	LOC_Os07g01140.1	LOC_Os02g51670.1		Nucleus	MBTB12 - Bric-a-Brac, Tramtrack, Broad Complex BTB domain with Meprin and TRAF Homology MATH domain, expressed	ethylene-responsive transcription factor, putative, expressed		-0.1103			0.411765	A.thaliana
830	LOC_Os10g21810.1	LOC_Os03g27290.1		Nucleus	histidine kinase, putative, expressed	cytochrome c oxidase subunit, putative, expressed			0.705882	0.809524	0.636364	A.thaliana
839	LOC_Os06g05060.1	LOC_Os01g08700.1		Nucleus	ELF3 protein, putative, expressed	GIGANTEA, putative, expressed		0.2693		0.354167		A.thaliana
844	LOC_Os01g11940.1	LOC_Os01g08700.1	Mitochondria	Nucleus	osFTL1 FT-Like1 homologous to Flowering Locus T gene; contains Pfam profile PF01161: Phosphatidylethanolamine-binding protein, expressed	GIGANTEA, putative, expressed		-0.0276				A.thaliana
845	LOC_Os08g06110.2	LOC_Os01g08700.1		Nucleus	MYB family transcription factor, putative, expressed	GIGANTEA, putative, expressed		-0.2532	1			A.thaliana
848	LOC_Os03g10120.1	LOC_Os04g56070.1	Nucleus		proteasome subunit, putative, expressed	COP9 signalosome complex subunit 5b, putative, expressed		0.8537				A.thaliana,H.sapiens
850	LOC_Os04g34930.1	LOC_Os04g56070.1			COP9 signalosome complex subunit 8, putative, expressed	COP9 signalosome complex subunit 5b, putative, expressed		0.6702				A.thaliana,H.sapiens
851	LOC_Os03g02540.1	LOC_Os04g56070.1	Nucleus		proteasome subunit, putative, expressed	COP9 signalosome complex subunit 5b, putative, expressed		0.8651				A.thaliana
852	LOC_Os07g38940.1	LOC_Os04g56070.1			ubiquitin-conjugating enzyme, putative, expressed	COP9 signalosome complex subunit 5b, putative, expressed		0.0491				A.thaliana
853	LOC_Os01g17180.1	LOC_Os04g56070.1	Nucleus		proteasome subunit, putative, expressed	COP9 signalosome complex subunit 5b, putative, expressed		0.5789				A.thaliana,D.melanogaster,H.sapiens
854	LOC_Os06g45460.1	LOC_Os04g56070.1			OsFBX202 - F-box domain containing protein	COP9 signalosome complex subunit 5b, putative, expressed		-0.5414				A.thaliana
855	LOC_Os04g30780.1	LOC_Os04g56070.1			eukaryotic translation initiation factor 3 subunit H, putative, expressed	COP9 signalosome complex subunit 5b, putative, expressed		0.8006				A.thaliana
857	LOC_Os03g02680.1	LOC_Os03g50480.1	Nucleus	Nucleus	cyclin-dependent kinase A-1, putative, expressed	phosphoglucomutase, putative, expressed	Nucleus	-0.0648		0.463636	0.666667	A.thaliana
859	LOC_Os05g32600.1	LOC_Os03g50480.1		Nucleus	cyclin-dependent kinase D-1, putative, expressed	phosphoglucomutase, putative, expressed		0.3876		0.463636	0.666667	A.thaliana
860	LOC_Os01g48280.1	LOC_Os03g50440.1	Mitochondria	Mitochondria	ubiquitin-conjugating enzyme, putative, expressed	ubiquitin-conjugating enzyme, putative, expressed	Mitochondria	0.1295		1	1	A.thaliana,C.elegans,H.sapiens,S.cerevisiae
873	LOC_Os03g52239.1	LOC_Os05g03884.1	Nucleus		homeobox domain containing protein, expressed	homeobox protein knotted-1-like 6, putative, expressed		-0.4623	1	1	1	A.thaliana,C.elegans
879	LOC_Os10g02500.1	LOC_Os01g22490.1		Nucleus	serine/threonine-protein kinase BRI1-like 2 precursor, putative, expressed	40S ribosomal protein S27a, putative, expressed		-0.1479		0.708333	0	A.thaliana
880	LOC_Os10g02500.1	LOC_Os05g06770.1			serine/threonine-protein kinase BRI1-like 2 precursor, putative, expressed	40S ribosomal protein S27a, putative, expressed		-0.1424		0.708333	0.636364	A.thaliana
887	LOC_Os06g33710.1	LOC_Os07g22600.1			spermidine synthase, putative, expressed	spermidine synthase, putative, expressed		-0.2027		0.314815	1	A.thaliana,S.cerevisiae
889	LOC_Os07g22600.1	LOC_Os07g22600.1			spermidine synthase, putative, expressed	spermidine synthase, putative, expressed						A.thaliana,S.cerevisiae
893	LOC_Os04g51120.1	LOC_Os06g07090.1			ENTH domain containing protein, expressed	AP-1 complex subunit gamma-1, putative, expressed		0.672				A.thaliana,S.cerevisiae
916	LOC_Os02g07430.1	LOC_Os09g32948.1	Nucleus		OsMADS29 - MADS-box family gene with MIKCc type-box, expressed	OsMADS8 - MADS-box family gene with MIKCc type-box, expressed		0.5615	1	1	1	A.thaliana,H.sapiens
918	LOC_Os01g66030.1	LOC_Os09g32948.1	Nucleus		OsMADS2 - MADS-box family gene with MIKCc type-box, expressed	OsMADS8 - MADS-box family gene with MIKCc type-box, expressed		0.6855	1	1	1	A.thaliana,H.sapiens
919	LOC_Os01g42260.1	LOC_Os09g32948.1	Nucleus		transcriptional corepressor LEUNIG, putative, expressed	OsMADS8 - MADS-box family gene with MIKCc type-box, expressed		0.2414	1	0.425	1	A.thaliana
921	LOC_Os01g10504.1	LOC_Os09g32948.1	Nucleus		OsMADS3 - MADS-box family gene with MIKCc type-box, expressed	OsMADS8 - MADS-box family gene with MIKCc type-box, expressed		0.6832	1	1	1	A.thaliana,H.sapiens
923	LOC_Os02g36924.1	LOC_Os09g32948.1	Mitochondria		OsMADS27 - MADS-box family gene with MIKCc type-box, expressed	OsMADS8 - MADS-box family gene with MIKCc type-box, expressed		-0.1246	1	1	1	A.thaliana,H.sapiens
924	LOC_Os06g49840.1	LOC_Os09g32948.1			OsMADS16 - MADS-box family gene with MIKCc type-box, expressed	OsMADS8 - MADS-box family gene with MIKCc type-box, expressed		0.5554	1	1	1	A.thaliana
926	LOC_Os02g45770.1	LOC_Os09g32948.1	Nucleus		OsMADS6 - MADS-box family gene with MIKCc type-box, expressed	OsMADS8 - MADS-box family gene with MIKCc type-box, expressed		0.8578	1	1	1	A.thaliana,H.sapiens,S.cerevisiae
927	LOC_Os03g08754.1	LOC_Os09g32948.1	Mitochondria		OsMADS47 - MADS-box family gene with MIKCc type-box, expressed	OsMADS8 - MADS-box family gene with MIKCc type-box, expressed		-0.5532	1	1	1	A.thaliana,H.sapiens
929	LOC_Os03g54160.1	LOC_Os09g32948.1	Nucleus		OsMADS14 - MADS-box family gene with MIKCc type-box, expressed	OsMADS8 - MADS-box family gene with MIKCc type-box, expressed		0.6019	1	1	1	A.thaliana,H.sapiens,S.cerevisiae
933	LOC_Os03g50860.1	LOC_Os11g01420.1	Nucleus		histidine kinase, putative, expressed	ribosomal protein L10, putative, expressed		0.0262	0.428571	0.354167		A.thaliana
937	LOC_Os06g11370.1	LOC_Os09g13610.1			mediator of RNA polymerase II transcription subunit 6, putative, expressed	PFT1, putative, expressed		0.3668		0.492754	0	A.thaliana
965	LOC_Os06g11370.1	LOC_Os09g35920.1			mediator of RNA polymerase II transcription subunit 6, putative, expressed	mediator of RNA polymerase II transcription subunit 10, putative, expressed		-0.316		1	1	A.thaliana,H.sapiens,S.cerevisiae
967	LOC_Os01g01700.1	LOC_Os02g51180.1	Nucleus	Nucleus	anaphase-promoting complex subunit 11, putative, expressed	cullin, putative, expressed	Nucleus	0.4631			0.875	A.thaliana,S.cerevisiae
971	LOC_Os01g68020.1	LOC_Os02g51180.1	Nucleus	Nucleus	BTBZ2 - Bric-a-Brac, Tramtrack, and Broad Complex BTB domain with TAZ zinc finger and Calmodulin-binding domains, expressed	cullin, putative, expressed	Nucleus	-0.3462	0.533333	0.377778	0.875	A.thaliana
973	LOC_Os01g17180.1	LOC_Os02g51180.1	Nucleus	Nucleus	proteasome subunit, putative, expressed	cullin, putative, expressed	Nucleus	0.3747				A.thaliana
974	LOC_Os01g09800.1	LOC_Os02g51180.1	Nucleus	Nucleus	BTBA1 - Bric-a-Brac,Tramtrack, Broad Complex BTB domain with Ankyrin repeat region, expressed	cullin, putative, expressed	Nucleus	-0.1869			0.875	A.thaliana
977	LOC_Os03g55200.1	LOC_Os07g43540.1	Nucleus		ORC5 - Putative origin recognition complex subunit 5, expressed	ORC6 - Putative origin recognition complex subunit 6, expressed		0.6472				A.thaliana,H.sapiens
978	LOC_Os06g08790.1	LOC_Os07g43540.1			ORC1 - Putative origin recognition complex subunit 1, expressed	ORC6 - Putative origin recognition complex subunit 6, expressed		0.7031			1	A.thaliana
979	LOC_Os03g08640.1	LOC_Os07g43540.1	Nucleus		ORC2 - Putative origin recognition complex subunit 2, expressed	ORC6 - Putative origin recognition complex subunit 6, expressed		0.2971	1	1	0.875	A.thaliana,H.sapiens
980	LOC_Os07g43540.1	LOC_Os07g43540.1			ORC6 - Putative origin recognition complex subunit 6, expressed	ORC6 - Putative origin recognition complex subunit 6, expressed						A.thaliana,H.sapiens
981	LOC_Os05g41210.1	LOC_Os04g41030.1			OsCam2 - Calmodulin, expressed	inactive receptor kinase At1g27190 precursor, putative, expressed		-0.1811		0.472222	0.666667	A.thaliana
982	LOC_Os07g48780.1	LOC_Os04g41030.1			OsCam1-2 - Calmodulin, expressed	inactive receptor kinase At1g27190 precursor, putative, expressed		0.1024		0.472222	0.666667	A.thaliana
983	LOC_Os03g20370.1	LOC_Os04g41030.1	Cytoplasm		OsCam1-1 - Calmodulin, expressed	inactive receptor kinase At1g27190 precursor, putative, expressed		0.2431		0.472222	0.666667	A.thaliana
984	LOC_Os01g16240.1	LOC_Os04g41030.1	Nucleus		OsCam1-3 - Calmodulin, expressed	inactive receptor kinase At1g27190 precursor, putative, expressed		-0.06		0.472222	0.666667	A.thaliana
993	LOC_Os12g39860.1	LOC_Os12g39860.1			phosphoribosyl transferase, putative, expressed	phosphoribosyl transferase, putative, expressed						A.thaliana,H.sapiens,S.cerevisiae
998	LOC_Os03g35600.1	LOC_Os01g67500.1	Nucleus	Nucleus	serine/threonine-protein kinase receptor precursor, putative, expressed	armadillo/beta-catenin repeat family protein, putative, expressed	Nucleus	-0.1183		0.728571	0.823529	A.thaliana
1005	LOC_Os01g59350.1	LOC_Os05g48930.1	Cytoplasm		transcription factor, putative, expressed	OsGrx_S2 - glutaredoxin subgroup III, expressed			0.571429	0.369565	0	A.thaliana
1010	LOC_Os06g02570.1	LOC_Os11g06740.1			syntaxin, putative, expressed	syntaxin 6, putative, expressed		0.2846	1	1	1	A.thaliana,D.melanogaster,S.cerevisiae
1015	LOC_Os02g05340.1	LOC_Os04g36700.1	Nucleus		proteasome/cyclosome repeat containing protein, expressed	proteasome subunit, putative, expressed		0.7869	1			A.thaliana,S.cerevisiae
1016	LOC_Os03g02540.1	LOC_Os04g36700.1	Nucleus		proteasome subunit, putative, expressed	proteasome subunit, putative, expressed		0.7166				A.thaliana
1017	LOC_Os07g38940.1	LOC_Os04g36700.1			ubiquitin-conjugating enzyme, putative, expressed	proteasome subunit, putative, expressed		0.2808				A.thaliana
1020	LOC_Os04g36700.1	LOC_Os04g36700.1			proteasome subunit, putative, expressed	proteasome subunit, putative, expressed						A.thaliana,S.cerevisiae
1023	LOC_Os01g46580.1	LOC_Os01g11040.1	Nucleus	Nucleus	actin-related protein 2/3 complex subunit 2, putative, expressed	SCAR-like protein 2, putative, expressed	Nucleus	0.2794	1			A.thaliana
1024	LOC_Os04g41100.1	LOC_Os01g55490.1		Mitochondria	cyclin-dependent kinase G-2, putative, expressed	transcriptional regulator family protein, putative, expressed		0.3744				A.thaliana
1030	LOC_Os03g42840.1	LOC_Os05g43840.1	Cytoplasm		calcineurin B, putative, expressed	CAMK_KIN1/SNF1/Nim1_like.25 - CAMK includes calcium/calmodulin depedent protein kinases, expressed		0.4052			0.823529	A.thaliana
1035	LOC_Os06g11370.1	LOC_Os10g35290.1			mediator of RNA polymerase II transcription subunit 6, putative, expressed	DNA-directed RNA polymerase I subunit RPA2, putative, expressed		0.4207	0.352941	0.708333	0	A.thaliana
1036	LOC_Os12g06335.1	LOC_Os01g43680.1		Nucleus	expressed protein	CPuORF29 - conserved peptide uORF-containing transcript, expressed			1	1	1	A.thaliana
1042	LOC_Os05g33050.1	LOC_Os07g05720.1			ABTB1 - Armadillo repeats with a Bric-a-Brac, Tramtrack, Broad Complex BTB domain, expressed	TCP family transcription factor, putative, expressed		-0.1452		0.386364		A.thaliana
1045	LOC_Os03g42840.1	LOC_Os07g05620.1	Cytoplasm		calcineurin B, putative, expressed	CAMK_KIN1/SNF1/Nim1_like.28 - CAMK includes calcium/calmodulin depedent protein kinases, expressed		0.2569			0.823529	A.thaliana
1047	LOC_Os01g45990.1	LOC_Os07g05620.1	Nucleus		potassium channel AKT1, putative, expressed	CAMK_KIN1/SNF1/Nim1_like.28 - CAMK includes calcium/calmodulin depedent protein kinases, expressed		0.2635		0.492754	0.777778	A.thaliana
1053	LOC_Os03g54770.1	LOC_Os06g46400.1	Nucleus		WD domain, G-beta repeat domain containing protein, expressed	ATCPSF30/CPSF30, putative, expressed		0.4571				A.thaliana
1054	LOC_Os03g51520.1	LOC_Os06g46400.1	Nucleus		fip1 motif family protein, expressed	ATCPSF30/CPSF30, putative, expressed		0.1881			0.583333	A.thaliana
1056	LOC_Os04g58640.1	LOC_Os06g46400.1			cleavage and polyadenylation specificity factor subunit 5, putative, expressed	ATCPSF30/CPSF30, putative, expressed		0.4698			0	A.thaliana
1057	LOC_Os08g08830.1	LOC_Os06g46400.1			expressed protein	ATCPSF30/CPSF30, putative, expressed		0.2953			1	A.thaliana
1059	LOC_Os03g19920.1	LOC_Os06g46400.1	Mitochondria		expressed protein	ATCPSF30/CPSF30, putative, expressed		0.1612			0.622222	A.thaliana
1060	LOC_Os02g12570.1	LOC_Os06g46400.1	Cytoplasm		pre-mRNA cleavage complex II protein Clp1, putative, expressed	ATCPSF30/CPSF30, putative, expressed		0.4449			0.411765	A.thaliana
1062	LOC_Os06g46400.1	LOC_Os06g46400.1			ATCPSF30/CPSF30, putative, expressed	ATCPSF30/CPSF30, putative, expressed						A.thaliana
1063	LOC_Os03g08860.1	LOC_Os06g46400.1	Nucleus		GRAM domain containing protein, expressed	ATCPSF30/CPSF30, putative, expressed		-0.2618			0.7	A.thaliana
1070	LOC_Os04g51000.1	LOC_Os06g45460.1			transcription factor FL, putative, expressed	OsFBX202 - F-box domain containing protein		-0.0076				A.thaliana
1072	LOC_Os04g35240.1	LOC_Os06g45460.1			CAMK_CAMK_like.25 - CAMK includes calcium/calmodulin depedent protein kinases, expressed	OsFBX202 - F-box domain containing protein		-0.432				A.thaliana
1074	LOC_Os01g70810.1	LOC_Os09g38790.1	Nucleus		homeobox domain containing protein, expressed	ZOS9-19 - C2H2 zinc finger protein, expressed		0.1007	0.615385		1	A.thaliana
1075	LOC_Os03g33580.1	LOC_Os09g38790.1	Nucleus		mitotic checkpoint protein, putative, expressed	ZOS9-19 - C2H2 zinc finger protein, expressed		0.3098				A.thaliana,C.elegans
1076	LOC_Os09g38790.1	LOC_Os09g38790.1			ZOS9-19 - C2H2 zinc finger protein, expressed	ZOS9-19 - C2H2 zinc finger protein, expressed						A.thaliana
1078	LOC_Os02g10390.1	LOC_Os03g56670.1	Mitochondria	Mitochondria	chlorophyll A-B binding protein, putative, expressed	photosystem I reaction center subunit III, chloroplast precursor, putative, expressed	Mitochondria	0.9451	0.533333	0.596491		A.thaliana
1079	LOC_Os10g02500.1	LOC_Os09g25320.1			serine/threonine-protein kinase BRI1-like 2 precursor, putative, expressed	ubiquitin family protein, putative, expressed		-0.4322		0.551948		A.thaliana
1080	LOC_Os11g26910.1	LOC_Os06g49750.1			SKP1-like protein 1B, putative, expressed	kelch motif family protein, expressed		-0.2646		0.390805	0	A.thaliana
1081	LOC_Os04g03990.1	LOC_Os11g48090.5	Mitochondria		3-5 exonuclease domain-containing protein, putative, expressed	helicase conserved C-terminal domain containing protein, expressed			1	0.715789	1	A.thaliana
1082	LOC_Os06g11370.1	LOC_Os11g48090.5			mediator of RNA polymerase II transcription subunit 6, putative, expressed	helicase conserved C-terminal domain containing protein, expressed			0.375	0.591304	0	A.thaliana
1116	LOC_Os03g50860.1	LOC_Os03g12460.1	Nucleus	Mitochondria	histidine kinase, putative, expressed	conserved oligomeric complex COG6 family protein, expressed		-0.0446				A.thaliana
1118	LOC_Os10g21810.1	LOC_Os07g40510.1			histidine kinase, putative, expressed	retrotransposon protein, putative, unclassified, expressed			0.571429	1	0.622222	A.thaliana
1122	LOC_Os01g07760.1	LOC_Os11g10050.1	Nucleus		phospholipase D, putative, expressed	G-protein alpha subunit, putative, expressed		0.4312		0.326923	0.823529	A.thaliana
1126	LOC_Os12g13170.1	LOC_Os12g13170.1			transcription factor, putative, expressed	transcription factor, putative, expressed						A.thaliana,H.sapiens
1145	LOC_Os07g35870.1	LOC_Os10g42710.1			basic helix-loop-helix DND-binding domain containing protein, expressed	RCD1, putative, expressed		0.4719	1		0	A.thaliana
1146	LOC_Os01g59350.1	LOC_Os10g42710.1	Cytoplasm		transcription factor, putative, expressed	RCD1, putative, expressed			1		0	A.thaliana
1148	LOC_Os01g07120.1	LOC_Os10g42710.1	Nucleus		AP2 domain containing protein, expressed	RCD1, putative, expressed		0.1134	1		0	A.thaliana
1149	LOC_Os06g42020.1	LOC_Os10g42710.1			CSLA9 - cellulose synthase-like family A, expressed	RCD1, putative, expressed		-0.3587	0.685714		0.875	A.thaliana
1150	LOC_Os10g40740.1	LOC_Os10g42710.1			helix-loop-helix DNA-binding domain containing protein, expressed	RCD1, putative, expressed		0.1354	1		0	A.thaliana
1152	LOC_Os04g32590.1	LOC_Os10g42710.1			transcription factor, putative, expressed	RCD1, putative, expressed		0.0312	1		0	A.thaliana
1158	LOC_Os03g14250.1	LOC_Os10g42710.1	Cytoplasm		plant protein of unknown function DUF869 domain containing protein, expressed	RCD1, putative, expressed		0.08				A.thaliana
1159	LOC_Os04g41560.2	LOC_Os10g42710.1			B-box zinc finger family protein, putative, expressed	RCD1, putative, expressed		0.3078	0.615385		0	A.thaliana
1160	LOC_Os02g39360.1	LOC_Os10g42710.1	Cytoplasm		B-box zinc finger family protein, putative, expressed	RCD1, putative, expressed		0.2994	0.615385		0	A.thaliana
1162	LOC_Os03g36790.1	LOC_Os08g18044.2	Mitochondria		tobamovirus multiplication protein, putative, expressed	tetraspanin family protein, putative, expressed						A.thaliana
1163	LOC_Os08g18044.2	LOC_Os08g18044.2			tetraspanin family protein, putative, expressed	tetraspanin family protein, putative, expressed						A.thaliana
1164	LOC_Os01g16010.1	LOC_Os08g24760.1	Chloroplast		BCAS2 protein, putative, expressed	ATP-dependent RNA helicase, putative, expressed		0.6343				A.thaliana
1165	LOC_Os03g21490.1	LOC_Os01g03650.1	Mitochondria	Cytoplasm	ABC transporter, ATP-binding protein, putative, expressed	sufB/sufD domain containing protein, putative, expressed		0.7068		0.515152	0.4375	A.thaliana,E.coli K12
1168	LOC_Os09g20550.1	LOC_Os09g20550.1			zinc finger protein-related, putative, expressed	zinc finger protein-related, putative, expressed						A.thaliana,H.sapiens
1169	LOC_Os04g55920.1	LOC_Os10g42430.1			zinc-finger protein, putative, expressed	transcription factor MYC7E, putative, expressed		0.1648		0.226667	0	A.thaliana
1170	LOC_Os04g32480.1	LOC_Os10g42430.1			zinc-finger protein, putative, expressed	transcription factor MYC7E, putative, expressed		0.4782				A.thaliana
1171	LOC_Os09g23660.1	LOC_Os10g42430.1			ZIM motif family protein, expressed	transcription factor MYC7E, putative, expressed		0.4544		0.369565	0	A.thaliana
1172	LOC_Os08g33160.1	LOC_Os10g42430.1			ZIM motif family protein, expressed	transcription factor MYC7E, putative, expressed		0.3362				A.thaliana
1173	LOC_Os07g42370.1	LOC_Os10g42430.1			zinc-finger protein, putative, expressed	transcription factor MYC7E, putative, expressed		0.3832				A.thaliana
1174	LOC_Os03g28940.1	LOC_Os10g42430.1	Nucleus		ZIM domain containing protein, putative, expressed	transcription factor MYC7E, putative, expressed		0.6238				A.thaliana
1175	LOC_Os07g05830.1	LOC_Os10g42430.1			zinc-finger protein, putative, expressed	transcription factor MYC7E, putative, expressed		0.2917				A.thaliana
1178	LOC_Os06g04580.1	LOC_Os06g43790.1			transcription factor TFIIF, putative, expressed	transcription initiation factor TFIID subunit 1, putative, expressed		0.1326			0	A.thaliana
1182	LOC_Os01g62820.1	LOC_Os06g43790.1	Nucleus		Transcription initiation factor TFIID subunit A containing protein, expressed	transcription initiation factor TFIID subunit 1, putative, expressed		0.2935			0.622222	A.thaliana
1187	LOC_Os08g07760.1	LOC_Os08g07760.1			BRASSINOSTEROID INSENSITIVE 1-associated receptor kinase 1 precursor, putative, expressed	BRASSINOSTEROID INSENSITIVE 1-associated receptor kinase 1 precursor, putative, expressed						A.thaliana,H.sapiens,S.cerevisiae
1200	LOC_Os07g07670.1	LOC_Os11g07040.1			expressed protein	CAMK_CAMK_like.43 - CAMK includes calcium/calmodulin depedent protein kinases, expressed		-0.0016				A.thaliana
1201	LOC_Os01g68020.1	LOC_Os11g07040.1	Nucleus		BTBZ2 - Bric-a-Brac, Tramtrack, and Broad Complex BTB domain with TAZ zinc finger and Calmodulin-binding domains, expressed	CAMK_CAMK_like.43 - CAMK includes calcium/calmodulin depedent protein kinases, expressed		-0.3724		0.408	0.823529	A.thaliana
1225	LOC_Os05g34050.1	LOC_Os06g41770.1			bZIP transcription factor domain containing protein, expressed	bZIP transcription factor domain containing protein, expressed		0.2127	1	1	1	A.thaliana
1232	LOC_Os02g54120.1	LOC_Os12g06520.1	Nucleus		CCR4-NOT transcription factor, putative, expressed	bZIP transcription factor domain containing protein, expressed		-0.0601	1	0.708333	0.466667	A.thaliana
1233	LOC_Os01g11350.1	LOC_Os12g06520.1	Mitochondria		bZIP transcription factor domain containing protein, expressed	bZIP transcription factor domain containing protein, expressed		-0.2029	1	1	1	A.thaliana
1234	LOC_Os12g06520.1	LOC_Os12g06520.1			bZIP transcription factor domain containing protein, expressed	bZIP transcription factor domain containing protein, expressed						A.thaliana
1241	LOC_Os01g42260.1	LOC_Os11g10070.1	Nucleus		transcriptional corepressor LEUNIG, putative, expressed	transcriptional corepressor SEUSS, putative, expressed						A.thaliana
1243	LOC_Os03g54160.1	LOC_Os11g10070.1	Nucleus		OsMADS14 - MADS-box family gene with MIKCc type-box, expressed	transcriptional corepressor SEUSS, putative, expressed						A.thaliana
1244	LOC_Os09g32948.1	LOC_Os11g10070.1			OsMADS8 - MADS-box family gene with MIKCc type-box, expressed	transcriptional corepressor SEUSS, putative, expressed						A.thaliana
1246	LOC_Os01g67160.1	LOC_Os01g13260.1	Nucleus	Nucleus	cyclin-dependent kinase B1-1, putative, expressed	cyclin-A1, putative, expressed	Nucleus			0.492754	0.7	A.thaliana
1250	LOC_Os08g32540.1	LOC_Os01g13260.1		Nucleus	cyclin, putative, expressed	cyclin-A1, putative, expressed			1	1		A.thaliana
1251	LOC_Os05g32600.1	LOC_Os01g13260.1		Nucleus	cyclin-dependent kinase D-1, putative, expressed	cyclin-A1, putative, expressed			1	1	0.7	A.thaliana
1258	LOC_Os02g14840.1	LOC_Os02g46380.1	Mitochondria	Nucleus	potassium channel KAT1, putative, expressed	purine permease, putative, expressed		0.1602	1			A.thaliana
1260	LOC_Os05g14590.1	LOC_Os11g29380.1			MCM6 - Putative minichromosome maintenance MCM complex subunit 6, expressed	MCM2 - Putative minichromosome maintenance MCM complex subunit 2, expressed		0.8924	1	1	1	A.thaliana,D.melanogaster,H.sapiens,S.cerevisiae
1261	LOC_Os01g07260.1	LOC_Os11g29380.1	Nucleus		expressed protein	MCM2 - Putative minichromosome maintenance MCM complex subunit 2, expressed		0.8609				A.thaliana
1264	LOC_Os02g05340.1	LOC_Os02g10640.1	Nucleus	Chloroplast	proteasome/cyclosome repeat containing protein, expressed	26S protease regulatory subunit, putative, expressed		0.7385	1	0.809524	0.777778	A.thaliana,D.melanogaster,H.sapiens,S.cerevisiae
1270	LOC_Os09g12710.1	LOC_Os02g52820.1		Nucleus	WD domain, G-beta repeat domain containing protein, expressed	cold-induced protein, putative, expressed		0.537				A.thaliana
1271	LOC_Os09g35790.1	LOC_Os02g52650.1		Nucleus	HSF-type DNA-binding domain containing protein, expressed	chlorophyll A-B binding protein, putative, expressed		0.0018	0.642857	0.579545		A.thaliana
1283	LOC_Os03g02680.1	LOC_Os03g41100.1	Nucleus	Nucleus	cyclin-dependent kinase A-1, putative, expressed	cyclin, putative, expressed	Nucleus	0.3172		0.515152		A.thaliana,D.melanogaster,H.sapiens,S.cerevisiae
1285	LOC_Os05g32600.1	LOC_Os03g41100.1		Nucleus	cyclin-dependent kinase D-1, putative, expressed	cyclin, putative, expressed		0.2892	1	1		A.thaliana
1286	LOC_Os03g02680.1	LOC_Os12g39210.1	Nucleus		cyclin-dependent kinase A-1, putative, expressed	cyclin, putative, expressed		0.343		0.515152		A.thaliana,D.melanogaster,H.sapiens,S.cerevisiae
1291	LOC_Os03g04490.1	LOC_Os03g41100.1	Mitochondria	Nucleus	cyclin-dependent kinase inhibitor, putative, expressed	cyclin, putative, expressed		0.6084	1	0.607143		A.thaliana
1292	LOC_Os06g22820.1	LOC_Os03g41100.1		Nucleus	cyclin-dependent kinase F-1, putative, expressed	cyclin, putative, expressed		-0.0519		0.492754		A.thaliana
1293	LOC_Os01g67160.1	LOC_Os03g41100.1	Nucleus	Nucleus	cyclin-dependent kinase B1-1, putative, expressed	cyclin, putative, expressed	Nucleus	0.6581		0.492754		A.thaliana
1294	LOC_Os03g05300.1	LOC_Os03g41100.1	Mitochondria	Nucleus	cyclin-dependent kinases regulatory subunit 1, putative, expressed	cyclin, putative, expressed				1		A.thaliana,H.sapiens,S.cerevisiae
1296	LOC_Os04g41100.1	LOC_Os03g41100.1		Nucleus	cyclin-dependent kinase G-2, putative, expressed	cyclin, putative, expressed		-0.3455		0.492754		A.thaliana
1314	LOC_Os02g30460.1	LOC_Os12g07220.1	Mitochondria		uncharacterized protein MJ0304, putative, expressed	bacterial transferase hexapeptide domain containing protein, expressed		0.0976			1	A.thaliana
1315	LOC_Os08g40060.1	LOC_Os12g07220.1			expressed protein	bacterial transferase hexapeptide domain containing protein, expressed		-0.1269				A.thaliana
1317	LOC_Os12g04520.1	LOC_Os12g07220.1			FAD-binding and arabino-lactone oxidase domains containing protein, putative, expressed	bacterial transferase hexapeptide domain containing protein, expressed					0.466667	A.thaliana
1318	LOC_Os11g04740.1	LOC_Os12g07220.1			FAD-binding and arabino-lactone oxidase domains containing protein, putative, expressed	bacterial transferase hexapeptide domain containing protein, expressed					0.466667	A.thaliana
1319	LOC_Os12g07220.1	LOC_Os12g07220.1			bacterial transferase hexapeptide domain containing protein, expressed	bacterial transferase hexapeptide domain containing protein, expressed						A.thaliana
1321	LOC_Os07g04240.1	LOC_Os04g34100.1			succinate dehydrogenase flavoprotein subunit,mitochondrial precursor, putative, expressed	expressed protein		-0.0681				A.thaliana
1323	LOC_Os11g05880.1	LOC_Os03g42750.1		Nucleus	exo70 exocyst complex subunit, putative, expressed	roothairless 1, putative, expressed		0.4159				A.thaliana
1327	LOC_Os12g07880.1	LOC_Os03g19010.1		Nucleus	dynamin family protein, putative, expressed	peroxisomal biogenesis factor 11, putative, expressed		-0.3722				A.thaliana
1333	LOC_Os05g26890.1	LOC_Os06g09930.1			G-protein alpha subunit, putative, expressed	G protein coupled receptor, putative, expressed		0.2076	0.8	1	0.777778	A.thaliana
1337	LOC_Os02g05440.1	LOC_Os07g07580.3	Mitochondria		expressed protein	ROOT HAIRLESS 1, putative, expressed						A.thaliana
1339	LOC_Os03g17610.1	LOC_Os07g07580.3	Mitochondria		OsTOP6A3 - Topoisomerase 6 subunit A homolog 3, expressed	ROOT HAIRLESS 1, putative, expressed						A.thaliana
1342	LOC_Os02g26560.1	LOC_Os03g12250.1	Nucleus	Mitochondria	expressed protein	atypical receptor-like kinase MARK, putative, expressed		-0.0523				A.thaliana
1343	LOC_Os01g69100.1	LOC_Os03g12250.1	Nucleus	Mitochondria	expressed protein	atypical receptor-like kinase MARK, putative, expressed		-0.249				A.thaliana
1346	LOC_Os05g02260.1	LOC_Os03g12250.1		Mitochondria	expressed protein	atypical receptor-like kinase MARK, putative, expressed		-0.1783				A.thaliana
1355	LOC_Os08g33160.1	LOC_Os08g33160.1			ZIM motif family protein, expressed	ZIM motif family protein, expressed						A.thaliana
1357	LOC_Os07g42370.1	LOC_Os08g33160.1			zinc-finger protein, putative, expressed	ZIM motif family protein, expressed		0.6503				A.thaliana
1358	LOC_Os03g28940.1	LOC_Os08g33160.1	Nucleus		ZIM domain containing protein, putative, expressed	ZIM motif family protein, expressed		0.4238				A.thaliana
1359	LOC_Os09g23660.1	LOC_Os09g23660.1			ZIM motif family protein, expressed	ZIM motif family protein, expressed						A.thaliana
1360	LOC_Os08g33160.1	LOC_Os09g23660.1			ZIM motif family protein, expressed	ZIM motif family protein, expressed		0.5025				A.thaliana
1362	LOC_Os07g42370.1	LOC_Os09g23660.1			zinc-finger protein, putative, expressed	ZIM motif family protein, expressed		0.7104				A.thaliana
1363	LOC_Os03g28940.1	LOC_Os09g23660.1	Nucleus		ZIM domain containing protein, putative, expressed	ZIM motif family protein, expressed		0.7286				A.thaliana
1364	LOC_Os02g56270.1	LOC_Os01g32880.1	Nucleus	Nucleus	ENTH domain containing protein, expressed	AP-3 complex subunit delta, putative, expressed	Nucleus	0.177		0.404762	0	A.thaliana
1368	LOC_Os01g40670.1	LOC_Os01g40670.1	Nucleus	Nucleus	single myb histone, putative, expressed	single myb histone, putative, expressed	Nucleus					A.thaliana
1371	LOC_Os05g01460.1	LOC_Os06g51029.1			STIP1 homology and U box-containing protein 1, putative, expressed	OsFtsH1 FtsH protease, homologue of AtFtsH1/5, expressed		-0.3447	0.428571	0.674603	0.777778	A.thaliana
1375	LOC_Os03g32590.1	LOC_Os09g12800.1	Mitochondria		transcription initiation factor, putative, expressed	zinc finger Ran-binding domain-containing protein 2, putative, expressed			0.705882		0.875	A.thaliana
1377	LOC_Os01g62820.1	LOC_Os09g12800.1	Nucleus		Transcription initiation factor TFIID subunit A containing protein, expressed	zinc finger Ran-binding domain-containing protein 2, putative, expressed			0.705882		0.622222	A.thaliana
1378	LOC_Os05g45590.1	LOC_Os01g71970.1		Nucleus	hexokinase, putative, expressed	GRAS family transcription factor containing protein, expressed		-0.1527		0.554348	0.7	A.thaliana
1379	LOC_Os02g02960.1	LOC_Os02g09650.1	Nucleus	Nucleus	histone deacetylase complex subunit SAP18, putative, expressed	AP2 domain containing protein, expressed	Nucleus	0.3278				A.thaliana
1381	LOC_Os01g48680.1	LOC_Os05g13520.1	Nucleus		two pore calcium channel protein 1, putative, expressed	white-brown complex homolog protein 12, putative, expressed		0.2803	1	1	0.666667	A.thaliana
1382	LOC_Os03g15560.1	LOC_Os05g04850.1	Chloroplast		wibg, putative, expressed	RNA recognition motif containing protein, putative, expressed		0.5297				A.thaliana,H.sapiens
1385	LOC_Os07g31300.1	LOC_Os08g15170.1			ATP synthase delta chain, mitochondrial precursor, putative, expressed	ATP synthase epsilon chain, mitochondrial, putative, expressed			1	1	1	A.thaliana
1386	LOC_Os03g50860.1	LOC_Os08g15170.1	Nucleus		histidine kinase, putative, expressed	ATP synthase epsilon chain, mitochondrial, putative, expressed			0.666667	0.766917	0.538462	A.thaliana
1388	LOC_Os02g51330.1	LOC_Os04g44810.1	Nucleus		MAG2, putative, expressed	syntaxin-18, putative, expressed				0.354167	0.388889	A.thaliana,H.sapiens
1389	LOC_Os02g51330.1	LOC_Os12g05810.1	Nucleus		MAG2, putative, expressed	syntaxin-18, putative, expressed				0.354167	0.388889	A.thaliana,H.sapiens
1391	LOC_Os12g37100.1	LOC_Os01g53700.1		Mitochondria	pentatricopeptide repeat domain containing protein, putative, expressed	mitochondrial-processing peptidase subunit, mitochondrial precursor, putative, expressed		0.1685				A.thaliana
1394	LOC_Os05g26890.1	LOC_Os10g35480.1			G-protein alpha subunit, putative, expressed	lanC-like protein 2, putative, expressed		0.0328			0.7	A.thaliana
1414	LOC_Os03g24890.1	LOC_Os06g45910.1	Nucleus		RNA recognition motif containing protein, putative, expressed	peptidyl-prolyl cis-trans isomerase-like 4, putative, expressed		0.3489			1	A.thaliana
1415	LOC_Os05g05860.1	LOC_Os06g45910.1			retrotransposon protein, putative, unclassified, expressed	peptidyl-prolyl cis-trans isomerase-like 4, putative, expressed		0.0416		0.579545	0.622222	A.thaliana
1417	LOC_Os04g02870.1	LOC_Os06g45910.1	Nucleus		RNA recognition motif containing protein, putative, expressed	peptidyl-prolyl cis-trans isomerase-like 4, putative, expressed		0.3296		0.443478	1	A.thaliana
1420	LOC_Os05g02880.1	LOC_Os06g45910.1			splicing factor, arginine/serine-rich 7, putative, expressed	peptidyl-prolyl cis-trans isomerase-like 4, putative, expressed		0.4074		0.326923	1	A.thaliana
1423	LOC_Os02g40514.1	LOC_Os06g45910.1			h/ACA ribonucleoprotein complex subunit 3, putative, expressed	peptidyl-prolyl cis-trans isomerase-like 4, putative, expressed						A.thaliana
1425	LOC_Os03g25770.1	LOC_Os06g45910.1	Nucleus		RNA recognition motif containing protein, putative, expressed	peptidyl-prolyl cis-trans isomerase-like 4, putative, expressed		0.2404			1	A.thaliana
1427	LOC_Os05g30140.1	LOC_Os06g45910.1			RNA recognition motif containing protein, expressed	peptidyl-prolyl cis-trans isomerase-like 4, putative, expressed		0.2725			1	A.thaliana
1430	LOC_Os02g05340.1	LOC_Os02g54340.1	Nucleus	Mitochondria	proteasome/cyclosome repeat containing protein, expressed	26S protease regulatory subunit 7, putative, expressed		0.7446	1	0.809524	0.777778	A.thaliana,H.sapiens,S.cerevisiae
1433	LOC_Os02g05340.1	LOC_Os11g40140.1	Nucleus		proteasome/cyclosome repeat containing protein, expressed	peptidase, T1 family, putative, expressed		0.8128	1	0.728571	0	A.thaliana,S.cerevisiae
1440	LOC_Os06g11370.1	LOC_Os06g48230.1			mediator of RNA polymerase II transcription subunit 6, putative, expressed	DNA-directed RNA polymerases I, II, and III subunit RPABC3, putative, expressed		0.5855		0.708333		A.thaliana
1442	LOC_Os07g48780.1	LOC_Os01g27020.1		Nucleus	OsCam1-2 - Calmodulin, expressed	transposon protein, putative, unclassified, expressed		0.3819		0.472222	0.666667	A.thaliana
1443	LOC_Os03g20370.1	LOC_Os01g27020.1	Cytoplasm	Nucleus	OsCam1-1 - Calmodulin, expressed	transposon protein, putative, unclassified, expressed		0.132		0.472222	0.666667	A.thaliana
1444	LOC_Os01g16240.1	LOC_Os01g27020.1	Nucleus	Nucleus	OsCam1-3 - Calmodulin, expressed	transposon protein, putative, unclassified, expressed	Nucleus	0.2974		0.472222	0.666667	A.thaliana
1449	LOC_Os06g11370.1	LOC_Os01g31629.1		Nucleus	mediator of RNA polymerase II transcription subunit 6, putative, expressed	expressed protein		0.3379	1	1	0	A.thaliana
1450	LOC_Os03g57140.1	LOC_Os01g10010.1	Nucleus	Nucleus	GLTP domain containing protein, putative, expressed	prenylated rab acceptor, putative, expressed	Nucleus	0.2713				A.thaliana
1455	LOC_Os03g32590.1	LOC_Os05g28010.1	Mitochondria		transcription initiation factor, putative, expressed	TATA-binding protein-associated factor TAFII55 family protein, putative, expressed		0.2233	1	0.826389	0.411765	A.thaliana
1457	LOC_Os06g43790.1	LOC_Os05g28010.1			transcription initiation factor TFIID subunit 1, putative, expressed	TATA-binding protein-associated factor TAFII55 family protein, putative, expressed		0.2916			0	A.thaliana
1459	LOC_Os03g24890.1	LOC_Os03g25770.1	Nucleus	Nucleus	RNA recognition motif containing protein, putative, expressed	RNA recognition motif containing protein, putative, expressed	Nucleus	0.4577			1	A.thaliana
1468	LOC_Os03g25770.1	LOC_Os03g25770.1	Nucleus	Nucleus	RNA recognition motif containing protein, putative, expressed	RNA recognition motif containing protein, putative, expressed	Nucleus					A.thaliana
1471	LOC_Os01g72890.1	LOC_Os03g25770.1	Nucleus	Nucleus	transposon protein, putative, CACTA, En/Spm sub-class, expressed	RNA recognition motif containing protein, putative, expressed	Nucleus	0.4944			1	A.thaliana
1486	LOC_Os11g47970.1	LOC_Os06g02380.1			AAA-type ATPase family protein, putative, expressed	T-complex protein, putative, expressed		0.6188			1	A.thaliana
1490	LOC_Os06g29400.1	LOC_Os12g39070.1			surp module family protein, putative, expressed	TATA-binding protein, putative, expressed		0.1879	0.705882	0.566667	0.622222	A.thaliana
1491	LOC_Os09g26180.1	LOC_Os12g39070.1			transcription initiation factor TFIID subunit 10, putative, expressed	TATA-binding protein, putative, expressed		0.0441	1	0.826389	1	A.thaliana,D.melanogaster,H.sapiens,S.cerevisiae
1492	LOC_Os06g43790.1	LOC_Os12g39070.1			transcription initiation factor TFIID subunit 1, putative, expressed	TATA-binding protein, putative, expressed		0.1836			0.777778	A.thaliana,D.melanogaster,H.sapiens
1501	LOC_Os09g25550.1	LOC_Os08g25060.1			pentatricopeptide, putative, expressed	BSD domain-containing protein, putative, expressed		-0.2948				A.thaliana
1502	LOC_Os05g05260.1	LOC_Os08g25060.1			helicase, putative, expressed	BSD domain-containing protein, putative, expressed		0.6276				A.thaliana,H.sapiens,S.cerevisiae
1504	LOC_Os06g46270.1	LOC_Os06g46270.1			no apical meristem protein, putative, expressed	no apical meristem protein, putative, expressed						A.thaliana
1555	LOC_Os03g49500.1	LOC_Os03g61670.1	Nucleus	Nucleus	ethylene receptor, putative, expressed	calreticulin precursor, putative, expressed	Nucleus	-0.2149	0.375	0.674603	0.7	A.thaliana
1560	LOC_Os05g41210.1	LOC_Os11g11100.1			OsCam2 - Calmodulin, expressed	bZIP transcription factor domain containing protein, expressed		0.2935	0.352941	0.354167	0.368421	A.thaliana
1561	LOC_Os07g48780.1	LOC_Os11g11100.1			OsCam1-2 - Calmodulin, expressed	bZIP transcription factor domain containing protein, expressed		0.2905	0.352941	0.354167	0.368421	A.thaliana
1562	LOC_Os03g20370.1	LOC_Os11g11100.1	Cytoplasm		OsCam1-1 - Calmodulin, expressed	bZIP transcription factor domain containing protein, expressed		0.194	0.352941	0.354167	0.368421	A.thaliana
1563	LOC_Os01g16240.1	LOC_Os11g11100.1	Nucleus		OsCam1-3 - Calmodulin, expressed	bZIP transcription factor domain containing protein, expressed		0.1983	0.352941	0.354167	0.368421	A.thaliana
1568	LOC_Os01g32730.1	LOC_Os10g35840.1	Nucleus		tetratricopeptide repeat containing protein, putative, expressed	shikimate/quinate 5-dehydrogenase, putative, expressed		0.6937			1	A.thaliana
1571	LOC_Os01g70270.1	LOC_Os02g35140.1	Nucleus	Nucleus	auxin response factor, putative, expressed	auxin response factor 7, putative, expressed	Nucleus	0.2606	1	1	1	A.thaliana
1577	LOC_Os09g07820.1	LOC_Os11g20689.1			exosome complex exonuclease, putative, expressed	exosome complex exonuclease, putative, expressed		0.8402		1	1	A.thaliana
1578	LOC_Os04g43922.1	LOC_Os11g20689.1			exosome complex exonuclease rrp4, putative, expressed	exosome complex exonuclease, putative, expressed		0.8885				A.thaliana
1580	LOC_Os02g58320.1	LOC_Os02g14000.1	Nucleus	Cytoplasm	BRICK1, putative, expressed	actin-related protein 2/3 complex subunit 3, putative, expressed			1			A.thaliana
1584	LOC_Os01g72090.1	LOC_Os08g01380.1	Nucleus		phycoerythrobilin ferredoxin oxidoreductase, putative, expressed	2Fe-2S iron-sulfur cluster binding domain containing protein, expressed		0.2222		0.515152	0.875	A.thaliana
1586	LOC_Os06g01850.1	LOC_Os08g01380.1			ferredoxin--NADP reductase, chloroplast precursor, putative, expressed	2Fe-2S iron-sulfur cluster binding domain containing protein, expressed		0.9068	1	1	1	A.thaliana
1589	LOC_Os09g23380.1	LOC_Os03g63590.1		Mitochondria	metallo-beta-lactamase, putative, expressed	metallo-beta-lactamase, putative, expressed		0.1722			1	A.thaliana
1590	LOC_Os03g63590.1	LOC_Os03g63590.1	Mitochondria	Mitochondria	metallo-beta-lactamase, putative, expressed	metallo-beta-lactamase, putative, expressed	Mitochondria					A.thaliana,S.cerevisiae
1594	LOC_Os02g13310.1	LOC_Os03g03164.1	Nucleus	Nucleus	homeobox domain containing protein, expressed	homeobox protein knotted-1, putative, expressed	Nucleus	-0.0705	1	1	1	A.thaliana,H.sapiens
1598	LOC_Os03g03164.1	LOC_Os03g03164.1	Nucleus	Nucleus	homeobox protein knotted-1, putative, expressed	homeobox protein knotted-1, putative, expressed	Nucleus					A.thaliana
1601	LOC_Os01g43180.1	LOC_Os04g47040.1	Nucleus		MYB family transcription factor, putative	anthocyanin regulatory Lc protein, putative, expressed		0.3265	1	1	0	A.thaliana
1603	LOC_Os04g47040.1	LOC_Os04g47040.1			anthocyanin regulatory Lc protein, putative, expressed	anthocyanin regulatory Lc protein, putative, expressed						A.thaliana
1604	LOC_Os02g45810.1	LOC_Os04g47040.1	Nucleus		WD domain, G-beta repeat domain containing protein, expressed	anthocyanin regulatory Lc protein, putative, expressed		-0.146				A.thaliana
1611	LOC_Os09g10770.1	LOC_Os08g06050.1			OsTOP6B - Topoisomerase 6 subunit B, expressed	OsTOP6A2 - Topoisomerase 6 subunit A homolog 2, expressed		0.2695	1	1	1	A.thaliana
1617	LOC_Os03g41460.1	LOC_Os05g45210.1	Nucleus		CAMK_CAMK_like.20 - CAMK includes calcium/calmodulin depedent protein kinases, expressed	respiratory burst oxidase, putative, expressed		-0.1513			0.875	A.thaliana
1619	LOC_Os03g10120.1	LOC_Os01g09800.1	Nucleus	Nucleus	proteasome subunit, putative, expressed	BTBA1 - Bric-a-Brac,Tramtrack, Broad Complex BTB domain with Ankyrin repeat region, expressed	Nucleus	-0.0846				A.thaliana
1622	LOC_Os04g34930.1	LOC_Os01g09800.1		Nucleus	COP9 signalosome complex subunit 8, putative, expressed	BTBA1 - Bric-a-Brac,Tramtrack, Broad Complex BTB domain with Ankyrin repeat region, expressed		-0.0405				A.thaliana
1623	LOC_Os05g48930.1	LOC_Os01g09800.1		Nucleus	OsGrx_S2 - glutaredoxin subgroup III, expressed	BTBA1 - Bric-a-Brac,Tramtrack, Broad Complex BTB domain with Ankyrin repeat region, expressed		0.2174			0	A.thaliana
1628	LOC_Os02g05340.1	LOC_Os07g25420.1	Nucleus		proteasome/cyclosome repeat containing protein, expressed	26S proteasome non-ATPase regulatory subunit 8, putative, expressed		0.7276	1	0.647619		A.thaliana,S.cerevisiae
1629	LOC_Os01g67160.1	LOC_Os07g25420.1	Nucleus		cyclin-dependent kinase B1-1, putative, expressed	26S proteasome non-ATPase regulatory subunit 8, putative, expressed		0.5855		0.708333		A.thaliana
1631	LOC_Os02g33590.1	LOC_Os07g25420.1	Mitochondria		U-box domain-containing protein, putative, expressed	26S proteasome non-ATPase regulatory subunit 8, putative, expressed		-0.0792	0.4	0.674603		A.thaliana
1632	LOC_Os03g02680.1	LOC_Os07g25420.1	Nucleus		cyclin-dependent kinase A-1, putative, expressed	26S proteasome non-ATPase regulatory subunit 8, putative, expressed		-0.0855		0.708333		A.thaliana,S.cerevisiae
1635	LOC_Os05g51480.1	LOC_Os12g42150.1			cleavage and polyadenylation specificity factor, putative, expressed	WD domain, G-beta repeat domain containing protein, expressed		0.4611			0.27451	A.thaliana
1638	LOC_Os01g70260.1	LOC_Os02g39100.1	Nucleus	Nucleus	receptor-like protein kinase 2 precursor, putative, expressed	fasciated ear2, putative, expressed	Nucleus	0.5474			0.368421	A.thaliana
1639	LOC_Os06g50340.1	LOC_Os02g39100.1		Nucleus	receptor protein kinase CLAVATA1 precursor, putative, expressed	fasciated ear2, putative, expressed		-0.1457			1	A.thaliana
1641	LOC_Os01g05420.1	LOC_Os05g41510.1	Mitochondria		IWS1 C-terminus family protein, putative, expressed	SH2 motif, putative, expressed		0.0556			0	A.thaliana,S.cerevisiae
1643	LOC_Os05g28980.1	LOC_Os01g11940.1		Mitochondria	drought induced 19 protein, putative, expressed	osFTL1 FT-Like1 homologous to Flowering Locus T gene; contains Pfam profile PF01161: Phosphatidylethanolamine-binding protein, expressed		-0.1657				A.thaliana
1644	LOC_Os06g05060.1	LOC_Os01g11940.1		Mitochondria	ELF3 protein, putative, expressed	osFTL1 FT-Like1 homologous to Flowering Locus T gene; contains Pfam profile PF01161: Phosphatidylethanolamine-binding protein, expressed		-0.1568				A.thaliana
1655	LOC_Os03g59530.1	LOC_Os03g50810.1	Nucleus	Mitochondria	protein Kinase-associated protein phosphatase, putative, expressed	receptor protein kinase TMK1 precursor, putative, expressed		0.0947		0.766917	1	A.thaliana
1656	LOC_Os02g10290.1	LOC_Os08g10480.1	Mitochondria		copper-transporting ATPase, putative, expressed	heavy metal-associated domain containing protein				1	1	A.thaliana,H.sapiens,S.cerevisiae
1659	LOC_Os02g32610.2	LOC_Os03g49500.1	Nucleus	Nucleus	protein kinase domain containing protein, expressed	ethylene receptor, putative, expressed	Nucleus	0.0241		0.826389	1	A.thaliana
1664	LOC_Os04g08740.1	LOC_Os03g49500.1	Nucleus	Nucleus	ethylene receptor, putative, expressed	ethylene receptor, putative, expressed	Nucleus	0.3855	1	1	1	A.thaliana
1667	LOC_Os01g51430.1	LOC_Os03g49500.1	Nucleus	Nucleus	green ripe-like, putative, expressed	ethylene receptor, putative, expressed	Nucleus	0.1762				A.thaliana
1668	LOC_Os03g49500.1	LOC_Os03g49500.1	Nucleus	Nucleus	ethylene receptor, putative, expressed	ethylene receptor, putative, expressed	Nucleus					A.thaliana
1669	LOC_Os04g57140.2	LOC_Os05g41210.1			kinesin motor domain containing protein, putative, expressed	OsCam2 - Calmodulin, expressed			0.352941	0.554348	0.823529	A.thaliana
1670	LOC_Os12g10740.1	LOC_Os05g41210.1			leucine-rich repeat family protein, putative, expressed	OsCam2 - Calmodulin, expressed		-0.2912		0.472222	0.666667	A.thaliana
1673	LOC_Os02g16680.1	LOC_Os05g41210.1	Mitochondria		bZIP transcription factor domain containing protein, expressed	OsCam2 - Calmodulin, expressed		0.4002	0.352941	0.354167	0.368421	A.thaliana
1677	LOC_Os03g21710.1	LOC_Os05g41210.1	Nucleus		WRKY45 transcription factor, putative, expressed	OsCam2 - Calmodulin, expressed		-0.3484	0.352941	0.515152	0.368421	A.thaliana
1682	LOC_Os01g27020.1	LOC_Os05g41210.1	Nucleus		transposon protein, putative, unclassified, expressed	OsCam2 - Calmodulin, expressed		0.34		0.472222	0.666667	A.thaliana
1683	LOC_Os10g21810.1	LOC_Os12g17600.1			histidine kinase, putative, expressed	ribulose bisphosphate carboxylase small chain, chloroplast precursor, putative, expressed			0.375	0.579545	0.608696	A.thaliana
1684	LOC_Os10g21810.1	LOC_Os12g19381.1			histidine kinase, putative, expressed	ribulose bisphosphate carboxylase small chain, chloroplast precursor, putative, expressed			0.375	0.579545	0.608696	A.thaliana
1686	LOC_Os03g33580.1	LOC_Os06g30020.1	Nucleus		mitotic checkpoint protein, putative, expressed	PSP domain containing protein, expressed		0.5618				A.thaliana
1687	LOC_Os09g10850.1	LOC_Os09g32930.1			meiotic coiled-coil protein 7, putative, expressed	retrotransposon protein, putative, SINE subclass, expressed		0.3729				A.thaliana
1689	LOC_Os11g04954.1	LOC_Os09g32930.1			DNA repair protein Rad51, putative, expressed	retrotransposon protein, putative, SINE subclass, expressed		0.301	1	0.782895		A.thaliana
1693	LOC_Os06g22820.1	LOC_Os04g41100.1			cyclin-dependent kinase F-1, putative, expressed	cyclin-dependent kinase G-2, putative, expressed		0.4429		1	1	A.thaliana
1694	LOC_Os01g67160.1	LOC_Os04g41100.1	Nucleus		cyclin-dependent kinase B1-1, putative, expressed	cyclin-dependent kinase G-2, putative, expressed		0.0166		1	1	A.thaliana
1695	LOC_Os12g37370.1	LOC_Os04g41100.1			DNA-directed RNA polymerase II subunit RPB9, putative, expressed	cyclin-dependent kinase G-2, putative, expressed		-0.0571		0.554348	0.636364	A.thaliana
1698	LOC_Os02g40510.1	LOC_Os11g34460.1	Nucleus		response regulator receiver domain containing protein, expressed	OsFBO10 - F-box and other domain containing protein, expressed		0.8478	1	1	0.933333	A.thaliana
1699	LOC_Os11g26910.1	LOC_Os11g34460.1			SKP1-like protein 1B, putative, expressed	OsFBO10 - F-box and other domain containing protein, expressed		-0.07		0.85	0	A.thaliana
1700	LOC_Os07g48570.1	LOC_Os11g34460.1			expressed protein	OsFBO10 - F-box and other domain containing protein, expressed		-0.1337	0.533333	0.708333	0	A.thaliana
1703	LOC_Os11g05930.1	LOC_Os11g34460.1			response regulator receiver domain containing protein, expressed	OsFBO10 - F-box and other domain containing protein, expressed		0.7045		1	0.933333	A.thaliana
1705	LOC_Os11g34460.1	LOC_Os11g34460.1			OsFBO10 - F-box and other domain containing protein, expressed	OsFBO10 - F-box and other domain containing protein, expressed						A.thaliana
1706	LOC_Os01g08700.1	LOC_Os11g34460.1	Nucleus		GIGANTEA, putative, expressed	OsFBO10 - F-box and other domain containing protein, expressed		0.5035	1	1		A.thaliana
1707	LOC_Os04g35240.1	LOC_Os11g34460.1			CAMK_CAMK_like.25 - CAMK includes calcium/calmodulin depedent protein kinases, expressed	OsFBO10 - F-box and other domain containing protein, expressed		0.2034		0.766917	0	A.thaliana
1709	LOC_Os10g02500.1	LOC_Os08g16130.1			serine/threonine-protein kinase BRI1-like 2 precursor, putative, expressed	fiber protein Fb34, putative, expressed		0.1347				A.thaliana
1710	LOC_Os05g41210.1	LOC_Os01g04230.1		Nucleus	OsCam2 - Calmodulin, expressed	inactive receptor kinase At2g26730 precursor, putative, expressed		0.3544		0.472222	0.666667	A.thaliana
1711	LOC_Os07g48780.1	LOC_Os01g04230.1		Nucleus	OsCam1-2 - Calmodulin, expressed	inactive receptor kinase At2g26730 precursor, putative, expressed		0.0065		0.472222	0.666667	A.thaliana
1712	LOC_Os03g20370.1	LOC_Os01g04230.1	Cytoplasm	Nucleus	OsCam1-1 - Calmodulin, expressed	inactive receptor kinase At2g26730 precursor, putative, expressed		0.0648		0.472222	0.666667	A.thaliana
1713	LOC_Os01g16240.1	LOC_Os01g04230.1	Nucleus	Nucleus	OsCam1-3 - Calmodulin, expressed	inactive receptor kinase At2g26730 precursor, putative, expressed	Nucleus	0.3948		0.472222	0.666667	A.thaliana
1715	LOC_Os12g06335.1	LOC_Os03g15440.1		Nucleus	expressed protein	basic helix-loop-helix, putative, expressed			1	1	1	A.thaliana
1720	LOC_Os02g07430.1	LOC_Os03g54160.1	Nucleus	Nucleus	OsMADS29 - MADS-box family gene with MIKCc type-box, expressed	OsMADS14 - MADS-box family gene with MIKCc type-box, expressed	Nucleus	0.2719	1	1	1	A.thaliana,H.sapiens
1722	LOC_Os01g66030.1	LOC_Os03g54160.1	Nucleus	Nucleus	OsMADS2 - MADS-box family gene with MIKCc type-box, expressed	OsMADS14 - MADS-box family gene with MIKCc type-box, expressed	Nucleus	0.4459	1	1	1	A.thaliana,H.sapiens
1723	LOC_Os01g42260.1	LOC_Os03g54160.1	Nucleus	Nucleus	transcriptional corepressor LEUNIG, putative, expressed	OsMADS14 - MADS-box family gene with MIKCc type-box, expressed	Nucleus	0.2619	1	0.226667	0.7	A.thaliana
1725	LOC_Os01g10504.1	LOC_Os03g54160.1	Nucleus	Nucleus	OsMADS3 - MADS-box family gene with MIKCc type-box, expressed	OsMADS14 - MADS-box family gene with MIKCc type-box, expressed	Nucleus	0.4727	1	1	1	A.thaliana,H.sapiens
1727	LOC_Os02g36924.1	LOC_Os03g54160.1	Mitochondria	Nucleus	OsMADS27 - MADS-box family gene with MIKCc type-box, expressed	OsMADS14 - MADS-box family gene with MIKCc type-box, expressed		-0.3462	1	1	1	A.thaliana,H.sapiens
1728	LOC_Os06g49840.1	LOC_Os03g54160.1		Nucleus	OsMADS16 - MADS-box family gene with MIKCc type-box, expressed	OsMADS14 - MADS-box family gene with MIKCc type-box, expressed		0.6159	1	1	1	A.thaliana
1729	LOC_Os03g08754.1	LOC_Os03g54160.1	Mitochondria	Nucleus	OsMADS47 - MADS-box family gene with MIKCc type-box, expressed	OsMADS14 - MADS-box family gene with MIKCc type-box, expressed		-0.3968	1	1	1	A.thaliana,H.sapiens
1731	LOC_Os03g54160.1	LOC_Os03g54160.1	Nucleus	Nucleus	OsMADS14 - MADS-box family gene with MIKCc type-box, expressed	OsMADS14 - MADS-box family gene with MIKCc type-box, expressed	Nucleus					A.thaliana,H.sapiens,S.cerevisiae
1756	LOC_Os08g29110.1	LOC_Os03g40550.1		Cytoplasm	thioredoxin, putative, expressed	kinase, pfkB family, putative, expressed		0.7072		0.283333		A.thaliana
1757	LOC_Os05g41070.1	LOC_Os07g41160.1			bZIP transcription factor, putative, expressed	protein of unknown function DUF1675 domain containing protein, expressed		-0.1136	1			A.thaliana
1759	LOC_Os06g01690.1	LOC_Os12g31450.1			septum site-determining protein minD, putative, expressed	plastid division regulator MinE, putative, expressed		0.4983		1		A.thaliana
1760	LOC_Os12g31450.1	LOC_Os12g31450.1			plastid division regulator MinE, putative, expressed	plastid division regulator MinE, putative, expressed						A.thaliana
1761	LOC_Os10g42950.1	LOC_Os08g32540.1			cyclin-dependent kinase E-1, putative, expressed	cyclin, putative, expressed		-0.1501		0.492754		A.thaliana
1763	LOC_Os03g04490.1	LOC_Os08g32540.1	Mitochondria		cyclin-dependent kinase inhibitor, putative, expressed	cyclin, putative, expressed		-0.2489	1	0.607143		A.thaliana
1764	LOC_Os01g67160.1	LOC_Os08g32540.1	Nucleus		cyclin-dependent kinase B1-1, putative, expressed	cyclin, putative, expressed		-0.2802		0.492754		A.thaliana
1765	LOC_Os03g02680.1	LOC_Os08g32540.1	Nucleus		cyclin-dependent kinase A-1, putative, expressed	cyclin, putative, expressed		-0.0531		0.515152		A.thaliana
1767	LOC_Os08g42600.1	LOC_Os08g32540.1			retinoblastoma-related protein-like, putative, expressed	cyclin, putative, expressed		-0.1835				A.thaliana
1772	LOC_Os03g57290.1	LOC_Os04g56070.1	Mitochondria		cullin, putative, expressed	COP9 signalosome complex subunit 5b, putative, expressed		0.6136				A.thaliana,H.sapiens
1775	LOC_Os03g60760.1	LOC_Os04g36610.1	Nucleus		hypothetical protein	endoglucanase, putative						A.thaliana
1776	LOC_Os12g37400.1	LOC_Os04g36610.1			MCM7 - Putative minichromosome maintenance MCM complex subunit 7, expressed	endoglucanase, putative		0.1449		0.647619	0.518519	A.thaliana
1778	LOC_Os03g41100.1	LOC_Os04g36610.1	Nucleus		cyclin, putative, expressed	endoglucanase, putative		0.1277		0.472222		A.thaliana
1782	LOC_Os02g36924.1	LOC_Os08g02070.1	Mitochondria		OsMADS27 - MADS-box family gene with MIKCc type-box, expressed	OsMADS26 - MADS-box family gene with MIKCc type-box, expressed		0.2673	1	1	1	A.thaliana,H.sapiens
1783	LOC_Os03g54770.1	LOC_Os11g07490.1	Nucleus		WD domain, G-beta repeat domain containing protein, expressed	RNA recognition motif containing protein, putative, expressed		0.367				A.thaliana,H.sapiens
1784	LOC_Os03g51520.1	LOC_Os11g07490.1	Nucleus		fip1 motif family protein, expressed	RNA recognition motif containing protein, putative, expressed		0.2054			0.583333	A.thaliana
1789	LOC_Os02g51430.1	LOC_Os02g51430.1	Mitochondria	Mitochondria	SEC6, putative, expressed	SEC6, putative, expressed	Mitochondria					A.thaliana,S.cerevisiae
1806	LOC_Os06g06090.1	LOC_Os12g07590.1			CGMC_MAPKCMGC_2_ERK.12 - CGMC includes CDA, MAPK, GSK3, and CLKC kinases, expressed	Protein-tyrosine phosphatase domain containing protein, expressed		0.0687		0.766917	0.4375	A.thaliana
1807	LOC_Os12g07590.1	LOC_Os12g07590.1			Protein-tyrosine phosphatase domain containing protein, expressed	Protein-tyrosine phosphatase domain containing protein, expressed						A.thaliana
1809	LOC_Os03g03540.1	LOC_Os08g01330.1	Nucleus		no apical meristem protein, putative, expressed	no apical meristem protein, putative, expressed		0.1675		1	1	A.thaliana
1810	LOC_Os08g01330.1	LOC_Os08g01330.1			no apical meristem protein, putative, expressed	no apical meristem protein, putative, expressed						A.thaliana
1811	LOC_Os02g42970.1	LOC_Os08g01330.1	Cytoplasm		NAC domain containing protein, putative	no apical meristem protein, putative, expressed		0.1282		1	1	A.thaliana
1813	LOC_Os01g57870.1	LOC_Os01g65380.1	Cytoplasm	Nucleus	disease resistance protein RPS2, putative, expressed	patellin protein, putative, expressed		0.1764				A.thaliana
1834	LOC_Os01g05800.1	LOC_Os02g02520.1	Nucleus	Mitochondria	inner membrane protein, putative, expressed	expressed protein		0.9164		0.354167	0.368421	A.thaliana
1835	LOC_Os02g02520.1	LOC_Os02g02520.1	Mitochondria	Mitochondria	expressed protein	expressed protein	Mitochondria					A.thaliana
1842	LOC_Os04g38570.1	LOC_Os06g12610.1			multidrug resistance protein, putative, expressed	auxin efflux carrier component, putative, expressed		0.5932	1	1		A.thaliana
1843	LOC_Os08g45030.1	LOC_Os06g12610.1			multidrug resistance protein, putative, expressed	auxin efflux carrier component, putative, expressed		0.4517	1	1		A.thaliana
1844	LOC_Os12g42020.1	LOC_Os06g12610.1			AGC_PVPK_like_kin82y.20 - ACG kinases include homologs to PKA, PKG and PKC, expressed	auxin efflux carrier component, putative, expressed		0.5827		0.73913		A.thaliana
1848	LOC_Os11g04950.1	LOC_Os01g21940.1		Mitochondria	splicing factor, putative, expressed	WD domain, G-beta repeat domain containing protein, expressed		0.6094				A.thaliana,C.elegans
1855	LOC_Os02g03000.2	LOC_Os09g38330.1			division protein, putative, expressed	MORN repeat domain containing protein, expressed		0.5988				A.thaliana
1856	LOC_Os04g57920.1	LOC_Os09g38330.1			OsFBX154 - F-box domain containing protein, expressed	MORN repeat domain containing protein, expressed		0.048				A.thaliana
1858	LOC_Os05g41210.1	LOC_Os03g10180.1		Nucleus	OsCam2 - Calmodulin, expressed	expressed protein		-0.1767			0.368421	A.thaliana
1860	LOC_Os08g37400.1	LOC_Os11g13930.1			ZF-HD homeobox protein, putative, expressed	ZF-HD protein dimerisation region containing protein, expressed		0.4656	0.571429	1	1	A.thaliana
1861	LOC_Os09g24820.1	LOC_Os11g13930.1			ZF-HD protein dimerisation region containing protein, expressed	ZF-HD protein dimerisation region containing protein, expressed		0.0909	0.769231	0.596491	0.388889	A.thaliana
1864	LOC_Os11g13930.1	LOC_Os11g13930.1			ZF-HD protein dimerisation region containing protein, expressed	ZF-HD protein dimerisation region containing protein, expressed						A.thaliana
1874	LOC_Os02g03960.1	LOC_Os02g03960.1	Nucleus	Nucleus	CPuORF1 - conserved peptide uORF-containing transcript, expressed	CPuORF1 - conserved peptide uORF-containing transcript, expressed	Nucleus					A.thaliana
1884	LOC_Os02g53140.1	LOC_Os04g45690.1	Chloroplast		COP1, putative, expressed	B-box zinc finger family protein, putative, expressed		0.1033	0.461538		1	A.thaliana
1888	LOC_Os03g59530.1	LOC_Os06g50340.1	Nucleus		protein Kinase-associated protein phosphatase, putative, expressed	receptor protein kinase CLAVATA1 precursor, putative, expressed		-0.0849	0	0.766917	1	A.thaliana
1889	LOC_Os06g50340.1	LOC_Os06g50340.1			receptor protein kinase CLAVATA1 precursor, putative, expressed	receptor protein kinase CLAVATA1 precursor, putative, expressed						A.thaliana
1890	LOC_Os02g16550.1	LOC_Os03g58700.1	Nucleus	Nucleus	Ser/Thr protein phosphatase family protein, putative, expressed	vacuolar protein sorting-associated protein 35, putative, expressed	Nucleus	0.606				A.thaliana,D.melanogaster,H.sapiens,S.cerevisiae
1895	LOC_Os05g38150.1	LOC_Os06g51110.1			amino acid kinase, putative, expressed	cyclin, putative, expressed		0.5275	0.571429	0.472222		A.thaliana
1904	LOC_Os03g02680.1	LOC_Os08g40170.1	Nucleus		cyclin-dependent kinase A-1, putative, expressed	cyclin-dependent kinase B2-1, putative, expressed		0.3158		1	1	A.thaliana
1913	LOC_Os01g27150.1	LOC_Os05g35110.1	Mitochondria		cullin, putative, expressed	OsFBL22 - F-box domain and LRR containing protein, expressed		0.0865				A.thaliana
1915	LOC_Os05g41210.1	LOC_Os01g65740.1		Nucleus	OsCam2 - Calmodulin, expressed	plant-specific domain TIGR01615 family protein		0.0967				A.thaliana
1916	LOC_Os07g48780.1	LOC_Os01g65740.1		Nucleus	OsCam1-2 - Calmodulin, expressed	plant-specific domain TIGR01615 family protein		0.0042				A.thaliana
1917	LOC_Os03g20370.1	LOC_Os01g65740.1	Cytoplasm	Nucleus	OsCam1-1 - Calmodulin, expressed	plant-specific domain TIGR01615 family protein		-0.0404				A.thaliana
1918	LOC_Os01g16240.1	LOC_Os01g65740.1	Nucleus	Nucleus	OsCam1-3 - Calmodulin, expressed	plant-specific domain TIGR01615 family protein	Nucleus	0.0622				A.thaliana
1919	LOC_Os01g16010.1	LOC_Os02g52250.1	Chloroplast	Nucleus	BCAS2 protein, putative, expressed	SKIP/SNW domain containing protein, expressed		0.4981				A.thaliana
1920	LOC_Os10g21810.1	LOC_Os02g43180.1		Nucleus	histidine kinase, putative, expressed	OsGrx_C3 - glutaredoxin subgroup I, expressed				0.515152	0.35	A.thaliana
1925	LOC_Os02g45770.1	LOC_Os06g11970.1	Nucleus		OsMADS6 - MADS-box family gene with MIKCc type-box, expressed	OsMADS63 - MADS-box family gene with MIKC* type-box, expressed		0.2762	1	1	1	A.thaliana
1931	LOC_Os12g02870.1	LOC_Os03g17000.1		Nucleus	GRAS family transcription factor domain containing protein, expressed	NAD dependent epimerase/dehydratase family domain containing protein, expressed				0.671053	0.875	A.thaliana
1936	LOC_Os02g53140.1	LOC_Os06g05890.1	Chloroplast		COP1, putative, expressed	B-box zinc finger family protein, putative, expressed		-0.1019	0.461538		1	A.thaliana
1937	LOC_Os01g74146.1	LOC_Os03g13370.1	Cytoplasm	Cytoplasm	WD repeat-containing protein, putative, expressed	tetratricopeptide repeat domain containing protein, expressed	Cytoplasm	0.5785				A.thaliana,H.sapiens,S.cerevisiae
1939	LOC_Os02g47180.1	LOC_Os03g13370.1	Nucleus	Cytoplasm	WD repeat-containing protein, putative, expressed	tetratricopeptide repeat domain containing protein, expressed		0.5861				A.thaliana,H.sapiens
1940	LOC_Os03g03150.1	LOC_Os03g13370.1	Mitochondria	Cytoplasm	WD repeat-containing protein, putative, expressed	tetratricopeptide repeat domain containing protein, expressed		0.0118				A.thaliana,H.sapiens,S.cerevisiae
1943	LOC_Os02g43920.1	LOC_Os03g13370.1	Cytoplasm	Cytoplasm	cell division cycle protein 23, putative, expressed	tetratricopeptide repeat domain containing protein, expressed	Cytoplasm	0.6043			1	A.thaliana,H.sapiens,S.cerevisiae
1952	LOC_Os06g40370.1	LOC_Os06g45120.1			CAMK_KIN1/SNF1/Nim1_like.27 - CAMK includes calcium/calmodulin depedent protein kinases, expressed	ATP synthase, putative, expressed		0.1889		0.728571	1	A.thaliana
1953	LOC_Os03g02680.1	LOC_Os06g45120.1	Nucleus		cyclin-dependent kinase A-1, putative, expressed	ATP synthase, putative, expressed		-0.2792		0.728571	1	A.thaliana
1955	LOC_Os12g04520.1	LOC_Os03g56300.1		Nucleus	FAD-binding and arabino-lactone oxidase domains containing protein, putative, expressed	4Fe-4S binding domain containing protein, expressed				1	1	A.thaliana
1956	LOC_Os11g04740.1	LOC_Os03g56300.1		Nucleus	FAD-binding and arabino-lactone oxidase domains containing protein, putative, expressed	4Fe-4S binding domain containing protein, expressed				1	1	A.thaliana
1959	LOC_Os01g25370.1	LOC_Os02g50790.1	Nucleus	Mitochondria	SUMO protease, putative, expressed	nuclear-pore anchor, putative, expressed		0.2322		0.453333		A.thaliana
1960	LOC_Os02g50790.1	LOC_Os02g50790.1	Mitochondria	Mitochondria	nuclear-pore anchor, putative, expressed	nuclear-pore anchor, putative, expressed	Mitochondria					A.thaliana
1966	LOC_Os08g19650.1	LOC_Os01g40970.1		Mitochondria	homeobox protein knotted-1, putative, expressed	DUF623 domain containing protein		0.1182				A.thaliana
1969	LOC_Os01g16010.1	LOC_Os05g07050.1	Chloroplast		BCAS2 protein, putative, expressed	pre-mRNA-processing-splicing factor 8, putative, expressed						A.thaliana
1970	LOC_Os05g41210.1	LOC_Os01g56450.1		Chloroplast	OsCam2 - Calmodulin, expressed	DUF567 domain containing protein, putative, expressed		-0.1091				A.thaliana
1971	LOC_Os07g48780.1	LOC_Os01g56450.1		Chloroplast	OsCam1-2 - Calmodulin, expressed	DUF567 domain containing protein, putative, expressed		-0.0995				A.thaliana
1972	LOC_Os03g20370.1	LOC_Os01g56450.1	Cytoplasm	Chloroplast	OsCam1-1 - Calmodulin, expressed	DUF567 domain containing protein, putative, expressed		0.1332				A.thaliana
1973	LOC_Os01g16240.1	LOC_Os01g56450.1	Nucleus	Chloroplast	OsCam1-3 - Calmodulin, expressed	DUF567 domain containing protein, putative, expressed		-0.1022				A.thaliana
1978	LOC_Os12g39830.1	LOC_Os12g31810.1			cyclin, putative, expressed	cyclin, putative, expressed		0.7383	1	1		A.thaliana
1980	LOC_Os05g51480.1	LOC_Os08g07960.1			cleavage and polyadenylation specificity factor, putative, expressed	mitotic checkpoint protein, putative, expressed		0.74			0	A.thaliana
1983	LOC_Os02g08440.1	LOC_Os02g08440.1	Nucleus	Nucleus	OsWRKY71 - Superfamily of TFs having WRKY and zinc finger domains, expressed	OsWRKY71 - Superfamily of TFs having WRKY and zinc finger domains, expressed	Nucleus					A.thaliana
1991	LOC_Os07g49270.1	LOC_Os11g39650.1			AMP deaminase, putative, expressed	WD domain, G-beta repeat domain containing protein, expressed		-0.4252				A.thaliana
1992	LOC_Os11g26910.1	LOC_Os08g33140.1			SKP1-like protein 1B, putative, expressed	F-box domain containing protein, expressed		-0.0776			0.583333	A.thaliana
1994	LOC_Os01g27150.1	LOC_Os08g33140.1	Mitochondria		cullin, putative, expressed	F-box domain containing protein, expressed		-0.114			0.518519	A.thaliana
1996	LOC_Os01g72220.1	LOC_Os09g23380.1	Chloroplast		WD domain, G-beta repeat domain containing protein, expressed	metallo-beta-lactamase, putative, expressed						A.thaliana
1998	LOC_Os03g19920.1	LOC_Os09g23380.1	Mitochondria		expressed protein	metallo-beta-lactamase, putative, expressed		0.0885			0.4375	A.thaliana
1999	LOC_Os09g23380.1	LOC_Os09g23380.1			metallo-beta-lactamase, putative, expressed	metallo-beta-lactamase, putative, expressed						A.thaliana
2000	LOC_Os06g46400.1	LOC_Os09g23380.1			ATCPSF30/CPSF30, putative, expressed	metallo-beta-lactamase, putative, expressed		0.4026			0	A.thaliana
2018	LOC_Os02g27760.1	LOC_Os03g50860.1	Nucleus	Nucleus	40S ribosomal protein S15a, putative, expressed	histidine kinase, putative, expressed	Nucleus	-0.0899	0.428571	0.674603	0	A.thaliana
2022	LOC_Os03g08830.1	LOC_Os03g50860.1	Nucleus	Nucleus	WD domain, G-beta repeat domain containing protein, expressed	histidine kinase, putative, expressed	Nucleus				0.777778	A.thaliana
2023	LOC_Os01g26120.1	LOC_Os03g50860.1	Nucleus	Nucleus	membrane associated DUF588 domain containing protein, putative, expressed	histidine kinase, putative, expressed	Nucleus	0.035				A.thaliana
2030	LOC_Os02g07490.1	LOC_Os03g50860.1	Nucleus	Nucleus	glyceraldehyde-3-phosphate dehydrogenase, putative, expressed	histidine kinase, putative, expressed	Nucleus	0.3642		0.539683	0.777778	A.thaliana
2031	LOC_Os01g69920.1	LOC_Os03g50860.1	Cytoplasm	Nucleus	histidine kinase, putative, expressed	histidine kinase, putative, expressed		0.176	1	1	1	A.thaliana,S.cerevisiae
2032	LOC_Os03g46330.1	LOC_Os03g50860.1	Mitochondria	Nucleus	pattern formation protein EMB30, putative, expressed	histidine kinase, putative, expressed			0.428571		0.777778	A.thaliana
2036	LOC_Os02g50210.1	LOC_Os10g02500.1	Nucleus		erwinia induced protein 2, putative, expressed	serine/threonine-protein kinase BRI1-like 2 precursor, putative, expressed		0.0874				A.thaliana
2037	LOC_Os11g47760.1	LOC_Os10g02500.1			DnaK family protein, putative, expressed	serine/threonine-protein kinase BRI1-like 2 precursor, putative, expressed		-0.1251		0	1	A.thaliana
2039	LOC_Os03g06940.1	LOC_Os10g02500.1	Mitochondria		beta-galactosidase, putative, expressed	serine/threonine-protein kinase BRI1-like 2 precursor, putative, expressed		0.1703		0.515152	0.411765	A.thaliana
2040	LOC_Os10g25680.1	LOC_Os10g02500.1			OsFBL52 - F-box domain and LRR containing protein, expressed	serine/threonine-protein kinase BRI1-like 2 precursor, putative, expressed		-0.2962			1	A.thaliana
2042	LOC_Os05g41060.1	LOC_Os10g02500.1			ADP-ribosylation factor, putative, expressed	serine/threonine-protein kinase BRI1-like 2 precursor, putative, expressed		-0.198		0.766917	1	A.thaliana
2043	LOC_Os01g59790.1	LOC_Os10g02500.1	Cytoplasm		ADP-ribosylation factor, putative, expressed	serine/threonine-protein kinase BRI1-like 2 precursor, putative, expressed		-0.2277		0.472222	0.823529	A.thaliana
2048	LOC_Os07g34520.1	LOC_Os10g02500.1			isocitrate lyase, putative, expressed	serine/threonine-protein kinase BRI1-like 2 precursor, putative, expressed		0.0119		0.554348	0.411765	A.thaliana
2049	LOC_Os06g05550.1	LOC_Os10g02500.1			GDSL-like lipase/acylhydrolase, putative, expressed	serine/threonine-protein kinase BRI1-like 2 precursor, putative, expressed		-0.2192		0.463636	0.368421	A.thaliana
2050	LOC_Os01g39830.1	LOC_Os10g02500.1	Nucleus		beta-galactosidase, putative, expressed	serine/threonine-protein kinase BRI1-like 2 precursor, putative, expressed				0.515152	0.411765	A.thaliana
2051	LOC_Os01g08770.1	LOC_Os10g02500.1	Cytoplasm		WD domain, G-beta repeat domain containing protein, expressed	serine/threonine-protein kinase BRI1-like 2 precursor, putative, expressed		0.2038				A.thaliana
2052	LOC_Os07g49360.1	LOC_Os10g02500.1			peroxidase precursor, putative, expressed	serine/threonine-protein kinase BRI1-like 2 precursor, putative, expressed		0.1782		0.554348	0.7	A.thaliana
2053	LOC_Os04g47280.1	LOC_Os10g02500.1			ATFUC1, putative, expressed	serine/threonine-protein kinase BRI1-like 2 precursor, putative, expressed		0.3159		0.515152	0.411765	A.thaliana
2054	LOC_Os08g39300.1	LOC_Os10g02500.1			aminotransferase, putative, expressed	serine/threonine-protein kinase BRI1-like 2 precursor, putative, expressed		-0.3501		0.515152	0.7	A.thaliana
2055	LOC_Os10g02500.1	LOC_Os10g02500.1			serine/threonine-protein kinase BRI1-like 2 precursor, putative, expressed	serine/threonine-protein kinase BRI1-like 2 precursor, putative, expressed						A.thaliana,S.cerevisiae
2059	LOC_Os03g61160.1	LOC_Os10g02500.1	Mitochondria		expressed protein	serine/threonine-protein kinase BRI1-like 2 precursor, putative, expressed		0.1084				A.thaliana
2060	LOC_Os07g43900.1	LOC_Os10g02500.1			protein kinase domain containing protein, expressed	serine/threonine-protein kinase BRI1-like 2 precursor, putative, expressed		0.2088		1	1	A.thaliana
2061	LOC_Os12g38760.1	LOC_Os10g02500.1			nucleotide pyrophosphatase/phosphodiesterase, putative, expressed	serine/threonine-protein kinase BRI1-like 2 precursor, putative, expressed		0.1806			0.411765	A.thaliana
2064	LOC_Os06g46799.1	LOC_Os10g02500.1			peroxidase precursor, putative, expressed	serine/threonine-protein kinase BRI1-like 2 precursor, putative, expressed		0.2435		0.554348	0.7	A.thaliana
2066	LOC_Os10g42710.1	LOC_Os12g44360.1			RCD1, putative, expressed	sodium/hydrogen exchanger 7, putative, expressed		0.3615	0.4		0	A.thaliana
2068	LOC_Os12g04520.1	LOC_Os03g03770.1		Mitochondria	FAD-binding and arabino-lactone oxidase domains containing protein, putative, expressed	expressed protein			1		0.823529	A.thaliana
2069	LOC_Os11g04740.1	LOC_Os03g03770.1		Mitochondria	FAD-binding and arabino-lactone oxidase domains containing protein, putative, expressed	expressed protein			1		0.823529	A.thaliana
2072	LOC_Os10g42710.1	LOC_Os09g38340.1			RCD1, putative, expressed	ZOS9-17 - C2H2 zinc finger protein, expressed		0.1734	0.615385		0	A.thaliana
2075	LOC_Os11g26910.1	LOC_Os12g03740.1			SKP1-like protein 1B, putative, expressed	OsFBX438 - F-box domain containing protein, expressed		-0.3034				A.thaliana
2077	LOC_Os01g27150.1	LOC_Os02g07120.1	Mitochondria	Mitochondria	cullin, putative, expressed	HEAT repeat family protein, putative, expressed	Mitochondria	0.0962			0.823529	A.thaliana
2079	LOC_Os02g58080.1	LOC_Os02g58080.1	Nucleus	Nucleus	transporter, major facilitator family, putative, expressed	transporter, major facilitator family, putative, expressed	Nucleus					A.thaliana
2083	LOC_Os04g23890.1	LOC_Os01g15990.1	Nucleus	Cytoplasm	AGC_PVPK_like_kin82y.10 - ACG kinases include homologs to PKA, PKG and PKC, expressed	expressed protein		-0.5112	0.5	1	0.7	A.thaliana
2088	LOC_Os06g11370.1	LOC_Os03g31010.1		Nucleus	mediator of RNA polymerase II transcription subunit 6, putative, expressed	expressed protein		0.6462				A.thaliana
2089	LOC_Os05g14590.1	LOC_Os10g42320.1			MCM6 - Putative minichromosome maintenance MCM complex subunit 6, expressed	nonsense-mediated mRNA decay protein 3, putative, expressed		-0.0554				A.thaliana
2096	LOC_Os02g33180.1	LOC_Os09g29840.1	Nucleus		rar1, putative, expressed	heat shock protein, putative, expressed		0.0133				A.thaliana
2101	LOC_Os04g46300.1	LOC_Os09g29840.1			disease resistance protein RPM1, putative, expressed	heat shock protein, putative, expressed				0.472222	1	A.thaliana
2103	LOC_Os11g26910.1	LOC_Os06g20340.1			SKP1-like protein 1B, putative, expressed	dual specificity protein phosphatase, putative, expressed		0.5322		0.615942	0	A.thaliana
2104	LOC_Os01g74146.1	LOC_Os04g40830.1	Cytoplasm		WD repeat-containing protein, putative, expressed	cullin family domain containing protein, putative, expressed		0.548				A.thaliana,H.sapiens
2106	LOC_Os02g47180.1	LOC_Os04g40830.1	Nucleus		WD repeat-containing protein, putative, expressed	cullin family domain containing protein, putative, expressed		0.5296				A.thaliana,H.sapiens
2107	LOC_Os02g43920.1	LOC_Os04g40830.1	Cytoplasm		cell division cycle protein 23, putative, expressed	cullin family domain containing protein, putative, expressed		0.6484	0.6	0.453333	0.823529	A.thaliana,H.sapiens,S.cerevisiae
2109	LOC_Os03g19059.1	LOC_Os04g40830.1			anaphase-promoting complex subunit 11, putative, expressed	cullin family domain containing protein, putative, expressed		0.0337			0.875	A.thaliana,C.elegans,H.sapiens,S.cerevisiae
2114	LOC_Os04g14654.1	LOC_Os04g31390.1	Mitochondria		Sec1 family transport protein, putative, expressed	vacuolar protein sorting-associated protein 11, putative, expressed		0.6379				A.thaliana,H.sapiens,S.cerevisiae
2115	LOC_Os01g47650.1	LOC_Os04g31390.1	Chloroplast		vacuolar protein sorting-associated protein 16, putative, expressed	vacuolar protein sorting-associated protein 11, putative, expressed		0.3121				A.thaliana,H.sapiens,S.cerevisiae
2116	LOC_Os08g41460.1	LOC_Os08g45190.1			expressed protein	PGR5, putative, expressed		0.8786				A.thaliana
2117	LOC_Os08g01380.1	LOC_Os08g45190.1			2Fe-2S iron-sulfur cluster binding domain containing protein, expressed	PGR5, putative, expressed		0.8587				A.thaliana
2118	LOC_Os09g12780.1	LOC_Os11g11050.1			expressed protein	initiation factor 2 subunit family domain containing protein, expressed						A.thaliana
2120	LOC_Os03g04490.1	LOC_Os11g11050.1	Mitochondria		cyclin-dependent kinase inhibitor, putative, expressed	initiation factor 2 subunit family domain containing protein, expressed				0.492754	0	A.thaliana
2123	LOC_Os02g05340.1	LOC_Os03g08280.1	Nucleus	Nucleus	proteasome/cyclosome repeat containing protein, expressed	peptidase, T1 family, putative, expressed	Nucleus	0.7726	1	0.728571	0.777778	A.thaliana,S.cerevisiae
2124	LOC_Os02g42230.1	LOC_Os02g53680.1	Mitochondria	Cytoplasm	RPA2B - Putative single-stranded DNA binding complex subunit 2, expressed	RPA1A - Putative single-stranded DNA binding complex subunit 1, expressed		0.481			1	A.thaliana,H.sapiens,S.cerevisiae
2125	LOC_Os03g33580.1	LOC_Os11g07500.1	Nucleus		mitotic checkpoint protein, putative, expressed	DSHCT domain containing protein, expressed		0.4238				A.thaliana
2126	LOC_Os07g31300.1	LOC_Os12g34108.1			ATP synthase delta chain, mitochondrial precursor, putative, expressed	ATP synthase protein 9, mitochondrial, putative, expressed		0.0123	1	1	0.933333	A.thaliana
2127	LOC_Os08g37320.1	LOC_Os12g34108.1			expressed protein	ATP synthase protein 9, mitochondrial, putative, expressed		0.032	0.738462	1	1	A.thaliana
2128	LOC_Os01g07260.1	LOC_Os02g55410.1	Nucleus	Chloroplast	expressed protein	MCM5 - Putative minichromosome maintenance MCM complex subunit 5, expressed		0.7757				A.thaliana,D.melanogaster
2129	LOC_Os07g31300.1	LOC_Os12g34018.1			ATP synthase delta chain, mitochondrial precursor, putative, expressed	ATP synthase protein YMF19, putative, expressed		-0.0048	1	1	0.933333	A.thaliana
2130	LOC_Os08g37320.1	LOC_Os12g34018.1			expressed protein	ATP synthase protein YMF19, putative, expressed		0.0308	1	1	1	A.thaliana
2131	LOC_Os02g39890.1	LOC_Os03g22570.1	Nucleus	Mitochondria	RNA recognition motif containing protein, putative, expressed	MIF4G domain containing protein, putative, expressed		0.7367			0.466667	A.thaliana,H.sapiens,S.cerevisiae
2132	LOC_Os07g31380.1	LOC_Os07g31380.1			NAD-dependent malic enzyme, mitochondrial precursor, putative, expressed	NAD-dependent malic enzyme, mitochondrial precursor, putative, expressed						A.thaliana
2133	LOC_Os01g69130.1	LOC_Os01g69130.1	Chloroplast	Chloroplast	dynamin family protein, putative, expressed	dynamin family protein, putative, expressed	Chloroplast					A.thaliana,C.elegans,S.cerevisiae
2134	LOC_Os12g07880.1	LOC_Os01g69130.1		Chloroplast	dynamin family protein, putative, expressed	dynamin family protein, putative, expressed		0.0909			1	A.thaliana
2135	LOC_Os09g27030.2	LOC_Os10g20630.1			oryzain gamma chain precursor, putative, expressed	vacuolar-sorting receptor precursor, putative, expressed		0.1386			0	A.thaliana
2136	LOC_Os07g07610.1	LOC_Os09g02284.1			RNA polymerase subunit, putative, expressed	DNA-directed RNA polymerase subunit, putative, expressed		0.5781		1	1	A.thaliana,D.melanogaster,S.cerevisiae
2138	LOC_Os07g25390.1	LOC_Os09g02284.1			DRD1, putative, expressed	DNA-directed RNA polymerase subunit, putative, expressed					1	A.thaliana
2141	LOC_Os01g13404.1	LOC_Os09g02284.1	Chloroplast		ATP binding protein, putative, expressed	DNA-directed RNA polymerase subunit, putative, expressed		-0.1328				A.thaliana
2144	LOC_Os09g29840.1	LOC_Os06g11320.1			heat shock protein, putative, expressed	peptidyl-prolyl cis-trans isomerase CYP40, putative, expressed		-0.3358		1	0.875	A.thaliana
2146	LOC_Os02g03000.2	LOC_Os07g03130.1			division protein, putative, expressed	PDV2, putative, expressed		0.5124				A.thaliana
2148	LOC_Os01g13404.1	LOC_Os07g25390.1	Chloroplast		ATP binding protein, putative, expressed	DRD1, putative, expressed						A.thaliana
2151	LOC_Os01g07260.1	LOC_Os01g36390.1	Nucleus	Chloroplast	expressed protein	MCM4 - Putative minichromosome maintenance MCM complex subunit 4, expressed		0.7594				A.thaliana
2155	LOC_Os03g13730.1	LOC_Os10g40110.1	Nucleus		translocase of chloroplast 34, putative, expressed	GTP binding protein, putative, expressed		0.326			1	A.thaliana
2159	LOC_Os03g46770.1	LOC_Os04g59494.1	Nucleus		RNA recognition motif containing protein, expressed	transportin-2, putative, expressed		0.037	0.533333	0.618182	1	A.thaliana
2162	LOC_Os03g13730.1	LOC_Os09g33810.1	Nucleus		translocase of chloroplast 34, putative, expressed	ankyrin repeat domain containing protein, putative, expressed		0.562				A.thaliana
2164	LOC_Os03g14980.1	LOC_Os04g56780.1	Nucleus		lissencephaly type-1-like homology motif, putative, expressed	homeobox domain containing protein, expressed		-0.1943		0.354167	0.388889	A.thaliana
2167	LOC_Os09g02810.1	LOC_Os10g35280.1			CCAAT/enhancer-binding protein, putative, expressed	nucleolar complex protein 2, putative, expressed		0.6007				A.thaliana,S.cerevisiae
2168	LOC_Os01g74146.1	LOC_Os05g50360.1	Cytoplasm		WD repeat-containing protein, putative, expressed	anaphase-promoting complex subunit 10, putative, expressed		0.441				A.thaliana,S.cerevisiae
2170	LOC_Os04g40830.1	LOC_Os05g50360.1			cullin family domain containing protein, putative, expressed	anaphase-promoting complex subunit 10, putative, expressed		0.5111	0.6	0.390805	0.875	A.thaliana,S.cerevisiae
2171	LOC_Os03g03990.1	LOC_Os08g15460.1	Mitochondria		signal recognition particle 43 kDa protein, chloroplast precursor, putative, expressed	preprotein translocase subunit secY, putative, expressed		0.8373	1	0.472222	0	A.thaliana
2172	LOC_Os03g60700.1	LOC_Os08g15460.1	Nucleus		dolichyl-phosphate beta-glycosyltransferase, putative, expressed	preprotein translocase subunit secY, putative, expressed		-0.2802			0	A.thaliana
2173	LOC_Os01g05800.1	LOC_Os08g15460.1	Nucleus		inner membrane protein, putative, expressed	preprotein translocase subunit secY, putative, expressed		0.8027	1	0.596491	0	A.thaliana
2174	LOC_Os08g15460.1	LOC_Os08g15460.1			preprotein translocase subunit secY, putative, expressed	preprotein translocase subunit secY, putative, expressed						A.thaliana
2175	LOC_Os04g41100.1	LOC_Os02g03440.1		Nucleus	cyclin-dependent kinase G-2, putative, expressed	LSM domain containing protein, expressed		0.3131			0.291667	A.thaliana
2177	LOC_Os05g02690.1	LOC_Os03g19590.1		Mitochondria	sensitivity to red light reduced protein 1, putative, expressed	phytochrome B, putative, expressed		-0.052				A.thaliana
2180	LOC_Os05g28980.1	LOC_Os03g19590.1		Mitochondria	drought induced 19 protein, putative, expressed	phytochrome B, putative, expressed		0.3955				A.thaliana
2181	LOC_Os07g49460.1	LOC_Os03g19590.1		Mitochondria	response regulator receiver domain containing protein, expressed	phytochrome B, putative, expressed		0.4354	0.4	1	0.933333	A.thaliana
2182	LOC_Os03g17570.1	LOC_Os03g19590.1	Mitochondria	Mitochondria	response regulator receiver domain containing protein, expressed	phytochrome B, putative, expressed	Mitochondria	0.3372	0.4	1	0.933333	A.thaliana
2183	LOC_Os03g19590.1	LOC_Os03g19590.1	Mitochondria	Mitochondria	phytochrome B, putative, expressed	phytochrome B, putative, expressed	Mitochondria					A.thaliana
2185	LOC_Os05g11550.1	LOC_Os03g19590.1		Mitochondria	serine/threonine protein phosphatase 5, putative, expressed	phytochrome B, putative, expressed		0.0338	0.4	0.766917	0.823529	A.thaliana
2186	LOC_Os02g53140.1	LOC_Os03g19590.1	Chloroplast	Mitochondria	COP1, putative, expressed	phytochrome B, putative, expressed		0.2405	0.266667	1	0.875	A.thaliana
2191	LOC_Os01g15990.1	LOC_Os03g19590.1	Cytoplasm	Mitochondria	expressed protein	phytochrome B, putative, expressed		-0.4011	0.4	1	0.736842	A.thaliana
2194	LOC_Os02g41550.4	LOC_Os03g19590.1		Mitochondria	FAD binding domain of DNA photolyase domain containing protein, expressed	phytochrome B, putative, expressed				0.68	0.333333	A.thaliana
2200	LOC_Os03g20750.1	LOC_Os06g07160.1	Nucleus		outer mitochondrial membrane porin, putative, expressed	expressed protein		0.736				A.thaliana
2202	LOC_Os09g12710.1	LOC_Os09g19900.1			WD domain, G-beta repeat domain containing protein, expressed	WD domain, G-beta repeat domain containing protein, expressed		0.4894				A.thaliana
2203	LOC_Os05g51480.1	LOC_Os09g19900.1			cleavage and polyadenylation specificity factor, putative, expressed	WD domain, G-beta repeat domain containing protein, expressed		0.5638				A.thaliana
2205	LOC_Os03g57430.1	LOC_Os09g21760.1	Cytoplasm		expressed protein	proteasome subunit, putative, expressed		0.2975	0.352941			A.thaliana
2206	LOC_Os07g45160.1	LOC_Os09g21760.1			SAC3/GANP family protein, expressed	proteasome subunit, putative, expressed		0.0199				A.thaliana
2207	LOC_Os05g38730.1	LOC_Os09g21760.1			SAC3/GANP family protein, putative, expressed	proteasome subunit, putative, expressed		-0.0132				A.thaliana,S.cerevisiae
2208	LOC_Os01g61930.1	LOC_Os09g21760.1	Nucleus		SAC3/GANP family protein, putative, expressed	proteasome subunit, putative, expressed		0.4416				A.thaliana,S.cerevisiae
2209	LOC_Os07g49270.1	LOC_Os09g21760.1			AMP deaminase, putative, expressed	proteasome subunit, putative, expressed		-0.3961	0.375			A.thaliana
2210	LOC_Os05g08360.1	LOC_Os09g19560.1			rRNA 2-O-methyltransferase fibrillarin 2, putative, expressed	methyltransferase, putative, expressed		0.8497	1		0	A.thaliana,H.sapiens,S.cerevisiae
2211	LOC_Os02g57590.1	LOC_Os09g19560.1	Mitochondria		rRNA 2-O-methyltransferase fibrillarin 2, putative, expressed	methyltransferase, putative, expressed			1		0	A.thaliana,H.sapiens,S.cerevisiae
2212	LOC_Os10g02500.1	LOC_Os03g42110.1		Cytoplasm	serine/threonine-protein kinase BRI1-like 2 precursor, putative, expressed	semialdehyde dehydrogenase, NAD binding domain containing protein, putative, expressed		0.0735		0.515152	0.777778	A.thaliana
2215	LOC_Os02g47180.1	LOC_Os06g41750.1	Nucleus		WD repeat-containing protein, putative, expressed	tetratricopeptide repeat domain containing protein, expressed		0.3044				A.thaliana,H.sapiens
2216	LOC_Os01g74146.1	LOC_Os06g41750.1	Cytoplasm		WD repeat-containing protein, putative, expressed	tetratricopeptide repeat domain containing protein, expressed		0.266				A.thaliana,H.sapiens,S.cerevisiae
2217	LOC_Os03g03150.1	LOC_Os06g41750.1	Mitochondria		WD repeat-containing protein, putative, expressed	tetratricopeptide repeat domain containing protein, expressed		0.0705				A.thaliana,H.sapiens,S.cerevisiae
2218	LOC_Os04g39670.1	LOC_Os06g41750.1			expressed protein	tetratricopeptide repeat domain containing protein, expressed		0.3549				A.thaliana
2220	LOC_Os06g41750.1	LOC_Os06g41750.1			tetratricopeptide repeat domain containing protein, expressed	tetratricopeptide repeat domain containing protein, expressed						A.thaliana,S.cerevisiae
2221	LOC_Os05g50360.1	LOC_Os06g41750.1			anaphase-promoting complex subunit 10, putative, expressed	tetratricopeptide repeat domain containing protein, expressed		0.286			0.466667	A.thaliana,H.sapiens,S.cerevisiae
2222	LOC_Os04g40830.1	LOC_Os06g41750.1			cullin family domain containing protein, putative, expressed	tetratricopeptide repeat domain containing protein, expressed		0.4917			0.823529	A.thaliana,H.sapiens,S.cerevisiae
2231	LOC_Os06g48640.1	LOC_Os07g49150.1			proteasome/cyclosome repeat containing protein, expressed	26S protease regulatory subunit 4, putative, expressed		0.3907	1	0.809524	0.777778	A.thaliana,C.elegans,D.melanogaster,H.sapiens,S.cerevisiae
2232	LOC_Os02g05340.1	LOC_Os07g49150.1	Nucleus		proteasome/cyclosome repeat containing protein, expressed	26S protease regulatory subunit 4, putative, expressed		0.7187	1	0.809524	0.777778	A.thaliana,C.elegans,D.melanogaster,H.sapiens,S.cerevisiae
2233	LOC_Os02g40510.1	LOC_Os03g43810.1	Nucleus	Mitochondria	response regulator receiver domain containing protein, expressed	helix-loop-helix DNA-binding domain containing protein, expressed			1	1	0.933333	A.thaliana
2234	LOC_Os03g19590.1	LOC_Os03g43810.1	Mitochondria	Mitochondria	phytochrome B, putative, expressed	helix-loop-helix DNA-binding domain containing protein, expressed	Mitochondria		0.4	1	0.368421	A.thaliana
2235	LOC_Os03g49990.1	LOC_Os03g43810.1	Cytoplasm	Mitochondria	GRAS family transcription factor domain containing protein, expressed	helix-loop-helix DNA-binding domain containing protein, expressed			1	1		A.thaliana
2248	LOC_Os04g46300.1	LOC_Os10g32850.1			disease resistance protein RPM1, putative, expressed	hypothetical protein						A.thaliana
2249	LOC_Os12g04520.1	LOC_Os02g57180.1		Nucleus	FAD-binding and arabino-lactone oxidase domains containing protein, putative, expressed	NADH dehydrogenase 1 alpha subcomplex subunit 9,mitochondrial precursor, putative, expressed					1	A.thaliana
2250	LOC_Os11g04740.1	LOC_Os02g57180.1		Nucleus	FAD-binding and arabino-lactone oxidase domains containing protein, putative, expressed	NADH dehydrogenase 1 alpha subcomplex subunit 9,mitochondrial precursor, putative, expressed					1	A.thaliana
2253	LOC_Os05g49420.1	LOC_Os06g24070.1			transcription factor, putative, expressed	myb-like DNA-binding domain containing protein, expressed		-0.0878	1	1	1	A.thaliana
2255	LOC_Os10g21810.1	LOC_Os02g05340.1		Nucleus	histidine kinase, putative, expressed	proteasome/cyclosome repeat containing protein, expressed			0.375	0.591304	0.777778	A.thaliana
2258	LOC_Os02g05340.1	LOC_Os02g05340.1	Nucleus	Nucleus	proteasome/cyclosome repeat containing protein, expressed	proteasome/cyclosome repeat containing protein, expressed	Nucleus					A.thaliana,H.sapiens,S.cerevisiae
2259	LOC_Os03g02680.1	LOC_Os02g05340.1	Nucleus	Nucleus	cyclin-dependent kinase A-1, putative, expressed	proteasome/cyclosome repeat containing protein, expressed	Nucleus	0.0354		0.618182	0.777778	A.thaliana,S.cerevisiae
2264	LOC_Os06g48640.1	LOC_Os06g48640.1			proteasome/cyclosome repeat containing protein, expressed	proteasome/cyclosome repeat containing protein, expressed						A.thaliana,H.sapiens,S.cerevisiae
2277	LOC_Os11g07040.1	LOC_Os07g37250.1			CAMK_CAMK_like.43 - CAMK includes calcium/calmodulin depedent protein kinases, expressed	THYLAKOID FORMATION1, chloroplast precursor, putative, expressed		-0.4305				A.thaliana
2278	LOC_Os05g26890.1	LOC_Os07g37250.1			G-protein alpha subunit, putative, expressed	THYLAKOID FORMATION1, chloroplast precursor, putative, expressed		0.0301	0.8			A.thaliana
2279	LOC_Os02g58790.1	LOC_Os02g58790.1	Nucleus	Nucleus	cell division inhibitor, putative, expressed	cell division inhibitor, putative, expressed	Nucleus					A.thaliana
2282	LOC_Os05g04220.1	LOC_Os09g04110.1			nitrogen regulatory protein P-II, putative, expressed	coatomer alpha subunit, putative, expressed		0.0739		0.539683	0	A.thaliana
2284	LOC_Os03g46770.1	LOC_Os03g46770.1	Nucleus	Nucleus	RNA recognition motif containing protein, expressed	RNA recognition motif containing protein, expressed	Nucleus					A.thaliana
2287	LOC_Os07g31300.1	LOC_Os02g03860.1		Nucleus	ATP synthase delta chain, mitochondrial precursor, putative, expressed	mitochondrial ATP synthase precursor, putative, expressed		0.8365				A.thaliana
2288	LOC_Os11g26910.1	LOC_Os07g47650.1			SKP1-like protein 1B, putative, expressed	OsFBK19 - F-box domain and kelch repeat containing protein, expressed		0.0696			0	A.thaliana
2289	LOC_Os06g11370.1	LOC_Os02g10050.1		Nucleus	mediator of RNA polymerase II transcription subunit 6, putative, expressed	expressed protein		0.5133				A.thaliana
2294	LOC_Os02g45810.1	LOC_Os06g11430.1	Nucleus		WD domain, G-beta repeat domain containing protein, expressed	GRAM domain containing protein, expressed		0.2676				A.thaliana
2295	LOC_Os04g10650.1	LOC_Os06g11430.1	Nucleus		CDT1A - Putative DNA replication initiation protein, expressed	GRAM domain containing protein, expressed		0.1301				A.thaliana
2297	LOC_Os03g04490.1	LOC_Os08g37390.1	Mitochondria		cyclin-dependent kinase inhibitor, putative, expressed	cyclin, putative, expressed		0.7622	1	0.607143		A.thaliana
2299	LOC_Os03g60760.1	LOC_Os08g37390.1	Nucleus		hypothetical protein	cyclin, putative, expressed						A.thaliana
2300	LOC_Os01g67160.1	LOC_Os08g37390.1	Nucleus		cyclin-dependent kinase B1-1, putative, expressed	cyclin, putative, expressed		0.6207		0.492754		A.thaliana
2301	LOC_Os03g02680.1	LOC_Os08g37390.1	Nucleus		cyclin-dependent kinase A-1, putative, expressed	cyclin, putative, expressed		0.2954		0.515152		A.thaliana
2303	LOC_Os08g42600.1	LOC_Os08g37390.1			retinoblastoma-related protein-like, putative, expressed	cyclin, putative, expressed		0.6885				A.thaliana
2304	LOC_Os03g05300.1	LOC_Os08g37390.1	Mitochondria		cyclin-dependent kinases regulatory subunit 1, putative, expressed	cyclin, putative, expressed				1		A.thaliana
2310	LOC_Os02g45770.1	LOC_Os03g08754.1	Nucleus	Mitochondria	OsMADS6 - MADS-box family gene with MIKCc type-box, expressed	OsMADS47 - MADS-box family gene with MIKCc type-box, expressed		-0.5489	1	1	1	A.thaliana,H.sapiens
2313	LOC_Os01g37110.1	LOC_Os02g58320.1	Cytoplasm	Nucleus	ABIL2, putative, expressed	BRICK1, putative, expressed			1			A.thaliana
2315	LOC_Os02g58320.1	LOC_Os02g58320.1	Nucleus	Nucleus	BRICK1, putative, expressed	BRICK1, putative, expressed	Nucleus					A.thaliana
2316	LOC_Os01g11040.1	LOC_Os02g58320.1	Nucleus	Nucleus	SCAR-like protein 2, putative, expressed	BRICK1, putative, expressed	Nucleus		1			A.thaliana
2317	LOC_Os02g38340.1	LOC_Os02g58320.1	Mitochondria	Nucleus	actin, putative, expressed	BRICK1, putative, expressed			1			A.thaliana
2327	LOC_Os03g51740.1	LOC_Os03g51740.1	Cytoplasm	Cytoplasm	aminotransferase, classes I and II, domain containing protein, expressed	aminotransferase, classes I and II, domain containing protein, expressed	Cytoplasm					A.thaliana,H.sapiens
2338	LOC_Os04g08034.1	LOC_Os06g16390.1	Nucleus		ZOS4-02 - C2H2 zinc finger protein, expressed	SET domain containing protein, expressed		0.3688			0.622222	A.thaliana,H.sapiens
2341	LOC_Os02g36330.1	LOC_Os06g16390.1	Nucleus		RING-H2 finger protein ATL1O, putative, expressed	SET domain containing protein, expressed					0.411765	A.thaliana
2345	LOC_Os11g06020.1	LOC_Os03g52239.1		Nucleus	homeobox domain containing protein, expressed	homeobox domain containing protein, expressed		0.6302	1	1	1	A.thaliana
2348	LOC_Os05g35580.1	LOC_Os02g42230.1		Mitochondria	amidophosphoribosyltransferase, chloroplast precursor, putative, expressed	RPA2B - Putative single-stranded DNA binding complex subunit 2, expressed		0.3887			0	A.thaliana
2350	LOC_Os05g41210.1	LOC_Os06g44500.1			OsCam2 - Calmodulin, expressed	OsFBK17 - F-box domain and kelch repeat containing protein, expressed		-0.2652				A.thaliana
2351	LOC_Os07g48780.1	LOC_Os06g44500.1			OsCam1-2 - Calmodulin, expressed	OsFBK17 - F-box domain and kelch repeat containing protein, expressed		0.0595				A.thaliana
2352	LOC_Os03g20370.1	LOC_Os06g44500.1	Cytoplasm		OsCam1-1 - Calmodulin, expressed	OsFBK17 - F-box domain and kelch repeat containing protein, expressed		0.0618				A.thaliana
2353	LOC_Os01g16240.1	LOC_Os06g44500.1	Nucleus		OsCam1-3 - Calmodulin, expressed	OsFBK17 - F-box domain and kelch repeat containing protein, expressed		-0.2452				A.thaliana
2354	LOC_Os07g28940.1	LOC_Os08g15040.1			ATGRIP/GRIP, putative, expressed	ADP-ribosylation factor, putative, expressed		0.1588				A.thaliana,H.sapiens
2365	LOC_Os05g41210.1	LOC_Os09g02830.1			OsCam2 - Calmodulin, expressed	OsMADS78 - MADS-box family gene with M-alpha type-box			0.352941	0.515152	0.368421	A.thaliana
2366	LOC_Os07g48780.1	LOC_Os09g02830.1			OsCam1-2 - Calmodulin, expressed	OsMADS78 - MADS-box family gene with M-alpha type-box			0.352941	0.515152	0.368421	A.thaliana
2367	LOC_Os03g20370.1	LOC_Os09g02830.1	Cytoplasm		OsCam1-1 - Calmodulin, expressed	OsMADS78 - MADS-box family gene with M-alpha type-box			0.352941	0.515152	0.368421	A.thaliana
2368	LOC_Os01g16240.1	LOC_Os09g02830.1	Nucleus		OsCam1-3 - Calmodulin, expressed	OsMADS78 - MADS-box family gene with M-alpha type-box			0.352941	0.515152	0.368421	A.thaliana
2379	LOC_Os01g27150.1	LOC_Os02g10700.1	Mitochondria	Cytoplasm	cullin, putative, expressed	OsFBL7 - F-box domain and LRR containing protein, expressed		0.3765				A.thaliana
2393	LOC_Os03g51520.1	LOC_Os06g36360.1	Nucleus		fip1 motif family protein, expressed	expressed protein		0.3683	0.615385	0.579545	0.7	A.thaliana
2404	LOC_Os06g47890.1	LOC_Os06g05060.1			OsFBO9 - F-box and other domain containing protein, expressed	ELF3 protein, putative, expressed		0.4012		0.591304		A.thaliana
2407	LOC_Os07g38360.2	LOC_Os06g05060.1			expressed protein	ELF3 protein, putative, expressed		0.4862				A.thaliana
2408	LOC_Os01g72090.1	LOC_Os06g05060.1	Nucleus		phycoerythrobilin ferredoxin oxidoreductase, putative, expressed	ELF3 protein, putative, expressed		0.1278		0.53125		A.thaliana
2409	LOC_Os02g53140.1	LOC_Os06g05060.1	Chloroplast		COP1, putative, expressed	ELF3 protein, putative, expressed		0.678		0.566667		A.thaliana
2410	LOC_Os03g19590.1	LOC_Os06g05060.1	Mitochondria		phytochrome B, putative, expressed	ELF3 protein, putative, expressed		0.4843		0.647619		A.thaliana
2421	LOC_Os12g36194.1	LOC_Os05g26890.1			nucleoside diphosphate kinase, putative, expressed	G-protein alpha subunit, putative, expressed		0.1138		0.62963	1	A.thaliana
2422	LOC_Os03g54920.1	LOC_Os05g26890.1	Nucleus		expressed protein	G-protein alpha subunit, putative, expressed		0.0258				A.thaliana
2423	LOC_Os03g46650.1	LOC_Os05g26890.1	Nucleus		WD domain, G-beta repeat domain containing protein, expressed	G-protein alpha subunit, putative, expressed		0.4027		1	1	A.thaliana,H.sapiens,S.cerevisiae
2425	LOC_Os04g51180.1	LOC_Os05g26890.1			GPR89A, putative, expressed	G-protein alpha subunit, putative, expressed		0.1162	0.8	0.515152	0	A.thaliana
2427	LOC_Os01g54784.1	LOC_Os05g26890.1	Nucleus		expressed protein	G-protein alpha subunit, putative, expressed		0.1821				A.thaliana
2429	LOC_Os01g07760.1	LOC_Os05g26890.1	Nucleus		phospholipase D, putative, expressed	G-protein alpha subunit, putative, expressed		0.2591	0.8	0.515152	0.736842	A.thaliana
2433	LOC_Os01g66190.1	LOC_Os05g26890.1	Nucleus		expressed protein	G-protein alpha subunit, putative, expressed		0.26				A.thaliana
2436	LOC_Os02g44220.1	LOC_Os07g41800.1	Mitochondria		peroxisomal biogenesis factor 19, putative, expressed	peroxisome assembly protein, putative, expressed		-0.2093	0.791209			A.thaliana,H.sapiens,S.cerevisiae
2437	LOC_Os04g41100.1	LOC_Os01g27940.1		Nucleus	cyclin-dependent kinase G-2, putative, expressed	cyclin-L1-1, putative, expressed		0.4709		0.492754		A.thaliana
2439	LOC_Os03g08730.1	LOC_Os03g08730.1	Mitochondria	Mitochondria	uroporphyrinogen III synthase, putative, expressed	uroporphyrinogen III synthase, putative, expressed	Mitochondria					A.thaliana
2448	LOC_Os01g45990.1	LOC_Os01g45990.1	Nucleus	Nucleus	potassium channel AKT1, putative, expressed	potassium channel AKT1, putative, expressed	Nucleus					A.thaliana,H.sapiens
2451	LOC_Os03g16170.1	LOC_Os01g45990.1	Nucleus	Nucleus	protein phosphatase 2C, putative, expressed	potassium channel AKT1, putative, expressed	Nucleus	-0.141	0	0.492754	0.875	A.thaliana
2452	LOC_Os01g62760.1	LOC_Os01g45990.1	Nucleus	Nucleus	protein phosphatase 2C, putative, expressed	potassium channel AKT1, putative, expressed	Nucleus	0.0717	1	0.492754	0.875	A.thaliana
2454	LOC_Os05g41210.1	LOC_Os01g42294.1		Mitochondria	OsCam2 - Calmodulin, expressed	inactive receptor kinase At2g26730 precursor, putative, expressed		-0.1534		0.73913	0.736842	A.thaliana
2455	LOC_Os07g48780.1	LOC_Os01g42294.1		Mitochondria	OsCam1-2 - Calmodulin, expressed	inactive receptor kinase At2g26730 precursor, putative, expressed		-0.3477		0.73913	0.736842	A.thaliana
2456	LOC_Os03g20370.1	LOC_Os01g42294.1	Cytoplasm	Mitochondria	OsCam1-1 - Calmodulin, expressed	inactive receptor kinase At2g26730 precursor, putative, expressed		-0.3721		0.73913	0.736842	A.thaliana
2457	LOC_Os01g16240.1	LOC_Os01g42294.1	Nucleus	Mitochondria	OsCam1-3 - Calmodulin, expressed	inactive receptor kinase At2g26730 precursor, putative, expressed		-0.3044		0.73913	0.736842	A.thaliana
2471	LOC_Os01g27150.1	LOC_Os01g17180.1	Mitochondria	Nucleus	cullin, putative, expressed	proteasome subunit, putative, expressed		0.2514				A.thaliana
2480	LOC_Os02g05340.1	LOC_Os05g41180.1	Nucleus		proteasome/cyclosome repeat containing protein, expressed	peptidase, T1 family, putative, expressed		0.6495	1	0.728571	0	A.thaliana,S.cerevisiae
2486	LOC_Os01g73430.1	LOC_Os04g06770.1	Nucleus	Nucleus	RNA polymerase IV largest subunit, putative	argonaute, putative, expressed	Nucleus	-0.13		0.68	0.622222	A.thaliana
2488	LOC_Os02g10700.1	LOC_Os03g20780.1	Cytoplasm	Nucleus	OsFBL7 - F-box domain and LRR containing protein, expressed	ethylene-insensitive 3, putative		0.1915				A.thaliana
2490	LOC_Os02g10700.1	LOC_Os03g20790.1	Cytoplasm	Mitochondria	OsFBL7 - F-box domain and LRR containing protein, expressed	ethylene-insensitive 3, putative						A.thaliana
2493	LOC_Os06g48530.1	LOC_Os06g48530.1			ZOS6-09 - C2H2 zinc finger protein, expressed	ZOS6-09 - C2H2 zinc finger protein, expressed						A.thaliana
2500	LOC_Os12g06335.1	LOC_Os12g06335.1			expressed protein	expressed protein						A.thaliana
2510	LOC_Os12g04520.1	LOC_Os09g39550.1			FAD-binding and arabino-lactone oxidase domains containing protein, putative, expressed	expressed protein						A.thaliana
2511	LOC_Os11g04740.1	LOC_Os09g39550.1			FAD-binding and arabino-lactone oxidase domains containing protein, putative, expressed	expressed protein						A.thaliana
2515	LOC_Os03g04490.1	LOC_Os03g05300.1	Mitochondria	Mitochondria	cyclin-dependent kinase inhibitor, putative, expressed	cyclin-dependent kinases regulatory subunit 1, putative, expressed	Mitochondria			0.607143	0.823529	A.thaliana
2522	LOC_Os03g05760.1	LOC_Os03g05300.1	Mitochondria	Mitochondria	transcription factor Dp, putative, expressed	cyclin-dependent kinases regulatory subunit 1, putative, expressed	Mitochondria			0.539683	0	A.thaliana
2524	LOC_Os03g60760.1	LOC_Os03g05300.1	Nucleus	Mitochondria	hypothetical protein	cyclin-dependent kinases regulatory subunit 1, putative, expressed						A.thaliana
2527	LOC_Os06g22820.1	LOC_Os03g05300.1		Mitochondria	cyclin-dependent kinase F-1, putative, expressed	cyclin-dependent kinases regulatory subunit 1, putative, expressed				0.492754	0	A.thaliana
2528	LOC_Os01g67160.1	LOC_Os03g05300.1	Nucleus	Mitochondria	cyclin-dependent kinase B1-1, putative, expressed	cyclin-dependent kinases regulatory subunit 1, putative, expressed				0.492754	0	A.thaliana
2529	LOC_Os03g02680.1	LOC_Os03g05300.1	Nucleus	Mitochondria	cyclin-dependent kinase A-1, putative, expressed	cyclin-dependent kinases regulatory subunit 1, putative, expressed				0.515152	0	A.thaliana,C.elegans,D.melanogaster,H.sapiens,S.cerevisiae
2536	LOC_Os05g32600.1	LOC_Os03g05300.1		Mitochondria	cyclin-dependent kinase D-1, putative, expressed	cyclin-dependent kinases regulatory subunit 1, putative, expressed				1	0	A.thaliana
2538	LOC_Os01g67160.1	LOC_Os12g17910.1	Nucleus		cyclin-dependent kinase B1-1, putative, expressed	T-complex protein, putative, expressed		-0.3401		0.745614	1	A.thaliana
2539	LOC_Os03g02680.1	LOC_Os12g17910.1	Nucleus		cyclin-dependent kinase A-1, putative, expressed	T-complex protein, putative, expressed		-0.3129		0.745614	1	A.thaliana
2541	LOC_Os03g63940.1	LOC_Os09g20010.1	Mitochondria		CBS domain containing membrane protein, putative, expressed	SNF1-related protein kinase regulatory subunit beta-2, putative, expressed		0.29				A.thaliana
2543	LOC_Os04g31290.1	LOC_Os04g31290.1			helix-loop-helix DNA-binding domain containing protein, expressed	helix-loop-helix DNA-binding domain containing protein, expressed						A.thaliana
2544	LOC_Os06g11370.1	LOC_Os09g27140.1			mediator of RNA polymerase II transcription subunit 6, putative, expressed	expressed protein		0.5012		1	1	A.thaliana
2545	LOC_Os05g41210.1	LOC_Os10g33970.1			OsCam2 - Calmodulin, expressed	double-stranded RNA binding motif containing protein, expressed		0.1483	0.375		0.7	A.thaliana
2546	LOC_Os07g48780.1	LOC_Os10g33970.1			OsCam1-2 - Calmodulin, expressed	double-stranded RNA binding motif containing protein, expressed		0.2398	0.375		0.7	A.thaliana
2547	LOC_Os03g20370.1	LOC_Os10g33970.1	Cytoplasm		OsCam1-1 - Calmodulin, expressed	double-stranded RNA binding motif containing protein, expressed		0.3263	0.375		0.7	A.thaliana
2548	LOC_Os01g16240.1	LOC_Os10g33970.1	Nucleus		OsCam1-3 - Calmodulin, expressed	double-stranded RNA binding motif containing protein, expressed		0.2041	0.375		0.7	A.thaliana
2552	LOC_Os03g03990.1	LOC_Os01g05800.1	Mitochondria	Nucleus	signal recognition particle 43 kDa protein, chloroplast precursor, putative, expressed	inner membrane protein, putative, expressed		0.77	0.352941	0.425	0.27451	A.thaliana
2553	LOC_Os01g72800.1	LOC_Os01g05800.1	Mitochondria	Nucleus	signal recognition particle receptor, putative, expressed	inner membrane protein, putative, expressed		0.8843		0.472222	0.7	A.thaliana
2554	LOC_Os03g60700.1	LOC_Os01g05800.1	Nucleus	Nucleus	dolichyl-phosphate beta-glycosyltransferase, putative, expressed	inner membrane protein, putative, expressed	Nucleus	-0.2093			0.35	A.thaliana
2555	LOC_Os01g05800.1	LOC_Os01g05800.1	Nucleus	Nucleus	inner membrane protein, putative, expressed	inner membrane protein, putative, expressed	Nucleus					A.thaliana
2559	LOC_Os02g42600.1	LOC_Os05g02130.1	Chloroplast		double-stranded RNA binding motif containing protein, expressed	ankyrin repeat domain-containing protein 28, putative, expressed					0.666667	A.thaliana
2560	LOC_Os10g02500.1	LOC_Os05g02130.1			serine/threonine-protein kinase BRI1-like 2 precursor, putative, expressed	ankyrin repeat domain-containing protein 28, putative, expressed				0.728571	1	A.thaliana
2566	LOC_Os06g11370.1	LOC_Os12g09280.1			mediator of RNA polymerase II transcription subunit 6, putative, expressed	RNA polymerase subunit, putative, expressed		0.6099		0.708333	0	A.thaliana
2567	LOC_Os02g56130.1	LOC_Os02g56130.1	Mitochondria	Mitochondria	PCNA - Putative DNA replicative polymerase clamp, expressed	PCNA - Putative DNA replicative polymerase clamp, expressed	Mitochondria					A.thaliana,C.elegans,D.melanogaster,H.sapiens,S.cerevisiae
2573	LOC_Os07g48780.1	LOC_Os12g40570.1			OsCam1-2 - Calmodulin, expressed	WRKY transcription factor, putative, expressed		0.5156	0.352941	0.53125	0.368421	A.thaliana
2574	LOC_Os03g20370.1	LOC_Os12g40570.1	Cytoplasm		OsCam1-1 - Calmodulin, expressed	WRKY transcription factor, putative, expressed		0.4897	0.352941	0.53125	0.368421	A.thaliana
2575	LOC_Os01g16240.1	LOC_Os12g40570.1	Nucleus		OsCam1-3 - Calmodulin, expressed	WRKY transcription factor, putative, expressed		0.6333	0.352941	0.53125	0.368421	A.thaliana
2581	LOC_Os02g03000.2	LOC_Os04g10650.1		Nucleus	division protein, putative, expressed	CDT1A - Putative DNA replication initiation protein, expressed		0.5722				A.thaliana
2582	LOC_Os05g33050.1	LOC_Os04g10650.1		Nucleus	ABTB1 - Armadillo repeats with a Bric-a-Brac, Tramtrack, Broad Complex BTB domain, expressed	CDT1A - Putative DNA replication initiation protein, expressed		0.3569				A.thaliana
2585	LOC_Os10g02500.1	LOC_Os11g18170.1			serine/threonine-protein kinase BRI1-like 2 precursor, putative, expressed	glutathione peroxidase, putative, expressed		-0.0563		0.554348	0.388889	A.thaliana
2586	LOC_Os01g57240.1	LOC_Os09g04890.1	Nucleus		expressed protein	histone-lysine N-methyltransferase, H3 lysine-4 specific ATX1, putative, expressed		-0.0774	1		1	A.thaliana
2587	LOC_Os02g10290.1	LOC_Os09g04890.1	Mitochondria		copper-transporting ATPase, putative, expressed	histone-lysine N-methyltransferase, H3 lysine-4 specific ATX1, putative, expressed		-0.0542	0.4		1	A.thaliana
2591	LOC_Os09g33810.1	LOC_Os01g73990.1		Nucleus	ankyrin repeat domain containing protein, putative, expressed	cytochrome b5-like Heme/Steroid binding domain containing protein, expressed		0.7976				A.thaliana
2595	LOC_Os12g43363.1	LOC_Os01g73990.1		Nucleus	fatty acid hydroxylase, putative, expressed	cytochrome b5-like Heme/Steroid binding domain containing protein, expressed		0.3778			0.35	A.thaliana
2608	LOC_Os04g40720.1	LOC_Os02g53140.1		Chloroplast	expressed protein	COP1, putative, expressed		-0.6462				A.thaliana
2615	LOC_Os01g01484.1	LOC_Os02g53140.1	Nucleus	Chloroplast	light-mediated development protein DET1, putative, expressed	COP1, putative, expressed		0.5688				A.thaliana,H.sapiens
2618	LOC_Os01g70810.1	LOC_Os02g53140.1	Nucleus	Chloroplast	homeobox domain containing protein, expressed	COP1, putative, expressed		-0.3304	0.428571	0.671053	0.411765	A.thaliana
2622	LOC_Os02g53140.1	LOC_Os02g53140.1	Chloroplast	Chloroplast	COP1, putative, expressed	COP1, putative, expressed	Chloroplast					A.thaliana,H.sapiens
2624	LOC_Os02g39360.1	LOC_Os02g53140.1	Cytoplasm	Chloroplast	B-box zinc finger family protein, putative, expressed	COP1, putative, expressed		0.6627	0.461538	0.314815	1	A.thaliana
2634	LOC_Os02g43170.1	LOC_Os02g53140.1	Nucleus	Chloroplast	B-box zinc finger family protein, putative, expressed	COP1, putative, expressed		-0.0807	0.461538		1	A.thaliana
2635	LOC_Os01g08700.1	LOC_Os02g53140.1	Nucleus	Chloroplast	GIGANTEA, putative, expressed	COP1, putative, expressed		0.149	0.428571	0.425		A.thaliana
2636	LOC_Os02g41550.4	LOC_Os02g53140.1		Chloroplast	FAD binding domain of DNA photolyase domain containing protein, expressed	COP1, putative, expressed				0.591304	0.333333	A.thaliana
2637	LOC_Os07g31300.1	LOC_Os10g17280.1			ATP synthase delta chain, mitochondrial precursor, putative, expressed	ATP synthase gamma chain, putative, expressed		0.8362	1	1	1	A.thaliana
2638	LOC_Os12g04520.1	LOC_Os03g09210.1		Mitochondria	FAD-binding and arabino-lactone oxidase domains containing protein, putative, expressed	NADH dehydrogenase 1 alpha subcomplex subunit 13, putative, expressed						A.thaliana
2639	LOC_Os11g04740.1	LOC_Os03g09210.1		Mitochondria	FAD-binding and arabino-lactone oxidase domains containing protein, putative, expressed	NADH dehydrogenase 1 alpha subcomplex subunit 13, putative, expressed						A.thaliana
2640	LOC_Os04g57610.1	LOC_Os02g57250.1		Cytoplasm	auxin response factor, putative, expressed	OsIAA10 - Auxin-responsive Aux/IAA gene family member, expressed		0.2151	1	1	0.388889	A.thaliana
2641	LOC_Os10g21810.1	LOC_Os04g51280.1			histidine kinase, putative, expressed	DAG protein, chloroplast precursor, putative, expressed						A.thaliana
2643	LOC_Os02g58730.1	LOC_Os07g26480.1	Nucleus		ras-related protein, putative, expressed	P21-Rho-binding domain containing protein, putative, expressed		-0.3756				A.thaliana
2644	LOC_Os10g10990.1	LOC_Os11g31890.1			transcription initiation factor IIF, alpha subunit domain containing protein, expressed	NLI interacting factor-like phosphatase, putative, expressed		0.133	1	0.544	0.666667	A.thaliana,H.sapiens,S.cerevisiae
2645	LOC_Os07g48300.1	LOC_Os02g10020.1		Chloroplast	eukaryotic translation initiation factor 2 subunit beta, putative, expressed	Mad3/BUB1 homology region 1 domain containing protein, expressed		0.2092				A.thaliana
2654	LOC_Os02g02290.1	LOC_Os02g10060.1	Mitochondria	Mitochondria	SNF2 family N-terminal domain containing protein, expressed	SWIRM domain containing protein, expressed	Mitochondria	0.4322	0.615385	0.443478	1	A.thaliana
2655	LOC_Os02g10060.1	LOC_Os02g10060.1	Mitochondria	Mitochondria	SWIRM domain containing protein, expressed	SWIRM domain containing protein, expressed	Mitochondria					A.thaliana
2664	LOC_Os06g44970.1	LOC_Os12g42020.1			auxin efflux carrier component, putative, expressed	AGC_PVPK_like_kin82y.20 - ACG kinases include homologs to PKA, PKG and PKC, expressed		0.4724		0.73913		A.thaliana
2665	LOC_Os06g46950.1	LOC_Os12g42020.1			EF hand family protein, putative, expressed	AGC_PVPK_like_kin82y.20 - ACG kinases include homologs to PKA, PKG and PKC, expressed		0.1284			0.736842	A.thaliana
2666	LOC_Os01g57470.1	LOC_Os12g42020.1	Nucleus		EF hand family protein, putative, expressed	AGC_PVPK_like_kin82y.20 - ACG kinases include homologs to PKA, PKG and PKC, expressed					0.736842	A.thaliana
2668	LOC_Os12g42020.1	LOC_Os12g42020.1			AGC_PVPK_like_kin82y.20 - ACG kinases include homologs to PKA, PKG and PKC, expressed	AGC_PVPK_like_kin82y.20 - ACG kinases include homologs to PKA, PKG and PKC, expressed						A.thaliana,S.cerevisiae
2671	LOC_Os03g05020.1	LOC_Os08g43130.1	Nucleus		PIR, putative, expressed	NAP1, putative, expressed		0.8763				A.thaliana,C.elegans,H.sapiens
2672	LOC_Os01g37110.1	LOC_Os08g43130.1	Cytoplasm		ABIL2, putative, expressed	NAP1, putative, expressed		0.4284				A.thaliana
2674	LOC_Os01g43420.1	LOC_Os08g43130.1	Cytoplasm		expressed protein	NAP1, putative, expressed		-0.2137				A.thaliana
2675	LOC_Os08g43130.1	LOC_Os08g43130.1			NAP1, putative, expressed	NAP1, putative, expressed						A.thaliana
2676	LOC_Os03g52650.1	LOC_Os06g50120.1	Nucleus		syntaxin-related protein, putative, expressed	novel plant SNARE 11, putative, expressed		0.5631	1	1	1	A.thaliana
2677	LOC_Os05g49420.1	LOC_Os12g13170.1			transcription factor, putative, expressed	transcription factor, putative, expressed		0.3003	1	1	1	A.thaliana
2681	LOC_Os06g01934.1	LOC_Os11g06020.1			homeobox domain containing protein, expressed	homeobox domain containing protein, expressed		0.6811	1	1	1	A.thaliana,H.sapiens
2682	LOC_Os05g25910.1	LOC_Os11g06020.1			DUF623 domain containing protein, expressed	homeobox domain containing protein, expressed		-0.2312				A.thaliana
2684	LOC_Os01g54570.1	LOC_Os11g06020.1	Mitochondria		DUF623 domain containing protein	homeobox domain containing protein, expressed						A.thaliana
2685	LOC_Os11g06020.1	LOC_Os11g06020.1			homeobox domain containing protein, expressed	homeobox domain containing protein, expressed						A.thaliana,H.sapiens
2686	LOC_Os05g03884.1	LOC_Os11g06020.1			homeobox protein knotted-1-like 6, putative, expressed	homeobox domain containing protein, expressed		-0.6303	1	1	1	A.thaliana,H.sapiens
2688	LOC_Os01g48280.1	LOC_Os09g12570.1	Mitochondria		ubiquitin-conjugating enzyme, putative, expressed	ubiquitin-conjugating enzyme, putative, expressed		0.7128		1	1	A.thaliana,C.elegans,H.sapiens,S.cerevisiae
2689	LOC_Os04g40940.1	LOC_Os08g44520.1			mitotic spindle checkpoint protein MAD2, putative, expressed	peptidyl-prolyl cis-trans isomerase, putative, expressed		0.0857				A.thaliana
2690	LOC_Os10g02500.1	LOC_Os03g13170.1		Nucleus	serine/threonine-protein kinase BRI1-like 2 precursor, putative, expressed	ubiquitin fusion protein, putative, expressed		-0.1656		0.708333	0	A.thaliana
2691	LOC_Os10g02500.1	LOC_Os09g39500.1			serine/threonine-protein kinase BRI1-like 2 precursor, putative, expressed	ubiquitin fusion protein, putative, expressed		0.0167		0.708333	0	A.thaliana
2693	LOC_Os02g03000.2	LOC_Os03g44420.1		Nucleus	division protein, putative, expressed	tubulin/FtsZ domain containing protein, putative, expressed		0.6956			0.411765	A.thaliana
2694	LOC_Os03g44420.1	LOC_Os03g44420.1	Nucleus	Nucleus	tubulin/FtsZ domain containing protein, putative, expressed	tubulin/FtsZ domain containing protein, putative, expressed	Nucleus					A.thaliana
2695	LOC_Os01g64000.1	LOC_Os01g64000.1	Nucleus	Nucleus	bZIP transcription factor, putative, expressed	bZIP transcription factor, putative, expressed	Nucleus					A.thaliana
2696	LOC_Os09g19900.1	LOC_Os01g64000.1		Nucleus	WD domain, G-beta repeat domain containing protein, expressed	bZIP transcription factor, putative, expressed		0.2946				A.thaliana
2698	LOC_Os07g41160.1	LOC_Os01g64000.1		Nucleus	protein of unknown function DUF1675 domain containing protein, expressed	bZIP transcription factor, putative, expressed		0.0569	1			A.thaliana
2699	LOC_Os02g58640.1	LOC_Os03g08770.1	Nucleus	Mitochondria	tumor susceptibility gene 101, putative, expressed	modifier of rudimentary protein, expressed		0.3084				A.thaliana,H.sapiens,S.cerevisiae
2701	LOC_Os03g25260.1	LOC_Os08g09320.1	Nucleus		HIT zinc finger domain containing protein, expressed	YL1 nuclear protein C-terminal domain containing protein, expressed		0.5426				A.thaliana,H.sapiens
2704	LOC_Os03g06670.1	LOC_Os08g09320.1	Nucleus		Core histone H2A/H2B/H3/H4 domain containing protein, putative, expressed	YL1 nuclear protein C-terminal domain containing protein, expressed		0.0973	1	0.453333	1	A.thaliana
2706	LOC_Os02g53140.1	LOC_Os05g48010.1	Chloroplast		COP1, putative, expressed	MYB family transcription factor, putative, expressed		0.0282	0.428571	0.408	0.7	A.thaliana
2709	LOC_Os08g45030.1	LOC_Os08g45030.1			multidrug resistance protein, putative, expressed	multidrug resistance protein, putative, expressed						A.thaliana,E.coli K12,S.cerevisiae
2743	LOC_Os03g24890.1	LOC_Os05g02880.1	Nucleus		RNA recognition motif containing protein, putative, expressed	splicing factor, arginine/serine-rich 7, putative, expressed		0.6972			1	A.thaliana
2746	LOC_Os02g39720.2	LOC_Os05g02880.1	Nucleus		splicing factor, arginine/serine-rich 7, putative, expressed	splicing factor, arginine/serine-rich 7, putative, expressed		0.5864			1	A.thaliana
2749	LOC_Os10g02630.1	LOC_Os05g02880.1			transposon protein, putative, CACTA, En/Spm sub-class, expressed	splicing factor, arginine/serine-rich 7, putative, expressed		0.4984	0.352941		1	A.thaliana
2751	LOC_Os03g25770.1	LOC_Os05g02880.1	Nucleus		RNA recognition motif containing protein, putative, expressed	splicing factor, arginine/serine-rich 7, putative, expressed		0.3407			1	A.thaliana
2760	LOC_Os03g08640.1	LOC_Os03g08640.1	Nucleus	Nucleus	ORC2 - Putative origin recognition complex subunit 2, expressed	ORC2 - Putative origin recognition complex subunit 2, expressed	Nucleus					A.thaliana,H.sapiens,S.cerevisiae
2762	LOC_Os03g41600.1	LOC_Os12g38400.2	Mitochondria		DUF260 domain containing protein, putative	MYB family transcription factor, putative, expressed		-0.1008				A.thaliana
2763	LOC_Os03g11520.1	LOC_Os12g38400.2	Mitochondria		expressed protein	MYB family transcription factor, putative, expressed		-0.1097		0.354167	0.583333	A.thaliana
2764	LOC_Os10g42710.1	LOC_Os12g38400.2			RCD1, putative, expressed	MYB family transcription factor, putative, expressed		-0.1479	1		0	A.thaliana
2774	LOC_Os02g03740.1	LOC_Os07g01020.1	Mitochondria		pyridoxal biosynthesis protein PDX2, putative, expressed	SOR/SNZ family protein, putative, expressed		0.7718		0.766917	1	A.thaliana,S.cerevisiae
2776	LOC_Os07g01020.1	LOC_Os07g01020.1			SOR/SNZ family protein, putative, expressed	SOR/SNZ family protein, putative, expressed						A.thaliana,S.cerevisiae
2780	LOC_Os06g11370.1	LOC_Os04g51320.1			mediator of RNA polymerase II transcription subunit 6, putative, expressed	transcription factor TF2, putative, expressed		-0.254	0.352941		0	A.thaliana
2781	LOC_Os07g49270.1	LOC_Os07g49270.1			AMP deaminase, putative, expressed	AMP deaminase, putative, expressed						A.thaliana,S.cerevisiae
2783	LOC_Os03g50860.1	LOC_Os07g49270.1	Nucleus		histidine kinase, putative, expressed	AMP deaminase, putative, expressed		-0.0485	1	0.51	0.666667	A.thaliana
2789	LOC_Os03g16170.1	LOC_Os03g18600.1	Nucleus	Mitochondria	protein phosphatase 2C, putative, expressed	cyclase/dehydrase family protein, putative, expressed		-0.4756				A.thaliana
2790	LOC_Os01g62760.1	LOC_Os03g18600.1	Nucleus	Mitochondria	protein phosphatase 2C, putative, expressed	cyclase/dehydrase family protein, putative, expressed		-0.2626				A.thaliana
2794	LOC_Os03g21080.1	LOC_Os03g60240.1	Nucleus	Mitochondria	guanine nucleotide exchange factor, putative, expressed	SCAR-like protein 1, putative, expressed		0.465			0.388889	A.thaliana
2795	LOC_Os01g37110.1	LOC_Os03g60240.1	Cytoplasm	Mitochondria	ABIL2, putative, expressed	SCAR-like protein 1, putative, expressed		0.0631	1			A.thaliana
2797	LOC_Os01g43420.1	LOC_Os03g60240.1	Cytoplasm	Mitochondria	expressed protein	SCAR-like protein 1, putative, expressed		-0.175				A.thaliana
2798	LOC_Os02g58320.1	LOC_Os03g60240.1	Nucleus	Mitochondria	BRICK1, putative, expressed	SCAR-like protein 1, putative, expressed			1			A.thaliana
2799	LOC_Os02g14000.1	LOC_Os03g60240.1	Cytoplasm	Mitochondria	actin-related protein 2/3 complex subunit 3, putative, expressed	SCAR-like protein 1, putative, expressed		0.1916	1			A.thaliana,C.elegans
2800	LOC_Os04g40940.1	LOC_Os03g59700.1		Nucleus	mitotic spindle checkpoint protein MAD2, putative, expressed	peptidyl-prolyl cis-trans isomerase, putative, expressed		0.3591		0.453333		A.thaliana
2801	LOC_Os01g16010.1	LOC_Os03g26960.1	Chloroplast	Mitochondria	BCAS2 protein, putative, expressed	intron-binding protein aquarius, putative, expressed		0.5797				A.thaliana
2802	LOC_Os01g74146.1	LOC_Os05g05720.1	Cytoplasm		WD repeat-containing protein, putative, expressed	tetratricopeptide repeat domain containing protein, expressed		0.4089				A.thaliana
2804	LOC_Os02g47180.1	LOC_Os05g05720.1	Nucleus		WD repeat-containing protein, putative, expressed	tetratricopeptide repeat domain containing protein, expressed		0.5056				A.thaliana,H.sapiens
2805	LOC_Os02g54490.1	LOC_Os05g05720.1	Mitochondria		nucleotide binding protein, putative, expressed	tetratricopeptide repeat domain containing protein, expressed		0.4454				A.thaliana
2807	LOC_Os04g39670.1	LOC_Os05g05720.1			expressed protein	tetratricopeptide repeat domain containing protein, expressed		0.4266				A.thaliana
2809	LOC_Os06g41750.1	LOC_Os05g05720.1			tetratricopeptide repeat domain containing protein, expressed	tetratricopeptide repeat domain containing protein, expressed		0.2923			1	A.thaliana
2810	LOC_Os05g50360.1	LOC_Os05g05720.1			anaphase-promoting complex subunit 10, putative, expressed	tetratricopeptide repeat domain containing protein, expressed		0.4165			0.466667	A.thaliana
2811	LOC_Os04g40830.1	LOC_Os05g05720.1			cullin family domain containing protein, putative, expressed	tetratricopeptide repeat domain containing protein, expressed		0.4977			0.823529	A.thaliana
2819	LOC_Os05g38730.1	LOC_Os05g38730.1			SAC3/GANP family protein, putative, expressed	SAC3/GANP family protein, putative, expressed						A.thaliana
2823	LOC_Os03g60700.1	LOC_Os03g60700.1	Nucleus	Nucleus	dolichyl-phosphate beta-glycosyltransferase, putative, expressed	dolichyl-phosphate beta-glycosyltransferase, putative, expressed	Nucleus					A.thaliana,S.cerevisiae
2825	LOC_Os07g01140.1	LOC_Os07g01140.1			MBTB12 - Bric-a-Brac, Tramtrack, Broad Complex BTB domain with Meprin and TRAF Homology MATH domain, expressed	MBTB12 - Bric-a-Brac, Tramtrack, Broad Complex BTB domain with Meprin and TRAF Homology MATH domain, expressed						A.thaliana
2826	LOC_Os02g51180.1	LOC_Os07g01140.1	Nucleus		cullin, putative, expressed	MBTB12 - Bric-a-Brac, Tramtrack, Broad Complex BTB domain with Meprin and TRAF Homology MATH domain, expressed		0.486			0.875	A.thaliana
2854	LOC_Os03g10120.1	LOC_Os05g37690.1	Nucleus		proteasome subunit, putative, expressed	OsFBL23 - F-box domain and LRR containing protein, expressed		0.2771				A.thaliana
2856	LOC_Os04g32480.1	LOC_Os05g37690.1			zinc-finger protein, putative, expressed	OsFBL23 - F-box domain and LRR containing protein, expressed		-0.0693				A.thaliana
2858	LOC_Os01g27150.1	LOC_Os05g37690.1	Mitochondria		cullin, putative, expressed	OsFBL23 - F-box domain and LRR containing protein, expressed		0.3781				A.thaliana
2861	LOC_Os05g37690.1	LOC_Os05g37690.1			OsFBL23 - F-box domain and LRR containing protein, expressed	OsFBL23 - F-box domain and LRR containing protein, expressed						A.thaliana
2865	LOC_Os03g28940.1	LOC_Os05g37690.1	Nucleus		ZIM domain containing protein, putative, expressed	OsFBL23 - F-box domain and LRR containing protein, expressed		0.3251				A.thaliana
2866	LOC_Os11g06020.1	LOC_Os01g63690.1		Nucleus	homeobox domain containing protein, expressed	hs1, putative, expressed		-0.2974				A.thaliana
2869	LOC_Os01g13404.1	LOC_Os01g73430.1	Chloroplast	Nucleus	ATP binding protein, putative, expressed	RNA polymerase IV largest subunit, putative		0.2388				A.thaliana
2873	LOC_Os07g25390.1	LOC_Os01g73430.1		Nucleus	DRD1, putative, expressed	RNA polymerase IV largest subunit, putative					1	A.thaliana
2881	LOC_Os10g42710.1	LOC_Os05g27930.1			RCD1, putative, expressed	AP2 domain containing protein, expressed		0.1406	1		0	A.thaliana
2884	LOC_Os03g05760.1	LOC_Os01g07260.1	Mitochondria	Nucleus	transcription factor Dp, putative, expressed	expressed protein		0.0213				A.thaliana
2885	LOC_Os06g06810.1	LOC_Os05g34050.1			OsSub49 - Putative Subtilisin homologue, expressed	bZIP transcription factor domain containing protein, expressed		0.1445		0.425	0	A.thaliana
2886	LOC_Os05g34050.1	LOC_Os05g34050.1			bZIP transcription factor domain containing protein, expressed	bZIP transcription factor domain containing protein, expressed						A.thaliana
2890	LOC_Os03g30570.1	LOC_Os05g41070.1	Cytoplasm		protein of unknown function DUF1675 domain containing protein, expressed	bZIP transcription factor, putative, expressed		-0.1189	1			A.thaliana
2894	LOC_Os07g26690.1	LOC_Os10g38060.1			aquaporin protein, putative, expressed	phospholipase D, putative, expressed		-0.0628	1	0.472222	0	A.thaliana
2898	LOC_Os02g56130.1	LOC_Os03g03650.1	Mitochondria	Nucleus	PCNA - Putative DNA replicative polymerase clamp, expressed	POLD2 - Putative DNA polymerase delta complex subunit, expressed		0.865	1	1	1	A.thaliana,S.cerevisiae
2906	LOC_Os01g74146.1	LOC_Os04g39670.1	Cytoplasm		WD repeat-containing protein, putative, expressed	expressed protein		0.6832				A.thaliana
2908	LOC_Os02g47180.1	LOC_Os04g39670.1	Nucleus		WD repeat-containing protein, putative, expressed	expressed protein		0.6461				A.thaliana
2909	LOC_Os02g43920.1	LOC_Os04g39670.1	Cytoplasm		cell division cycle protein 23, putative, expressed	expressed protein		0.4748				A.thaliana
2912	LOC_Os05g50360.1	LOC_Os04g39670.1			anaphase-promoting complex subunit 10, putative, expressed	expressed protein		0.4917				A.thaliana
2915	LOC_Os12g04520.1	LOC_Os09g31260.1			FAD-binding and arabino-lactone oxidase domains containing protein, putative, expressed	expressed protein						A.thaliana
2916	LOC_Os11g04740.1	LOC_Os09g31260.1			FAD-binding and arabino-lactone oxidase domains containing protein, putative, expressed	expressed protein						A.thaliana
2917	LOC_Os01g11350.1	LOC_Os01g11350.1	Mitochondria	Mitochondria	bZIP transcription factor domain containing protein, expressed	bZIP transcription factor domain containing protein, expressed	Mitochondria					A.thaliana
2918	LOC_Os08g37960.1	LOC_Os09g33870.1			RNA recognition motif containing protein, expressed	RNA recognition motif containing protein, putative, expressed		0.652			1	A.thaliana
2919	LOC_Os07g08190.1	LOC_Os09g33870.1			cyclophilin, putative, expressed	RNA recognition motif containing protein, putative, expressed		0.193			0	A.thaliana
2920	LOC_Os04g02870.1	LOC_Os09g33870.1	Nucleus		RNA recognition motif containing protein, putative, expressed	RNA recognition motif containing protein, putative, expressed		0.5625	0.571429		1	A.thaliana
2921	LOC_Os05g02880.1	LOC_Os09g33870.1			splicing factor, arginine/serine-rich 7, putative, expressed	RNA recognition motif containing protein, putative, expressed		0.4293	0.352941		1	A.thaliana
2925	LOC_Os03g25770.1	LOC_Os09g33870.1	Nucleus		RNA recognition motif containing protein, putative, expressed	RNA recognition motif containing protein, putative, expressed		0.4876			1	A.thaliana
2927	LOC_Os05g30140.1	LOC_Os09g33870.1			RNA recognition motif containing protein, expressed	RNA recognition motif containing protein, putative, expressed		0.3936			1	A.thaliana
2932	LOC_Os01g16010.1	LOC_Os06g44370.1	Chloroplast		BCAS2 protein, putative, expressed	WD domain, G-beta repeat domain containing protein, expressed		0.8241				A.thaliana
2934	LOC_Os01g32660.1	LOC_Os06g06090.1	Mitochondria		STE_MEK_ste7_MAP2K.2 - STE kinases include homologs to sterile 7, sterile 11 and sterile 20 from yeast, expressed	CGMC_MAPKCMGC_2_ERK.12 - CGMC includes CDA, MAPK, GSK3, and CLKC kinases, expressed		0.3638		1	1	A.thaliana,C.elegans,H.sapiens
2935	LOC_Os05g02500.1	LOC_Os06g06090.1			dual specificity protein phosphatase, putative, expressed	CGMC_MAPKCMGC_2_ERK.12 - CGMC includes CDA, MAPK, GSK3, and CLKC kinases, expressed		0.0354		0.766917	1	A.thaliana
2937	LOC_Os02g54600.1	LOC_Os06g06090.1	Nucleus		STE_MEK_ste7_MAP2K.5 - STE kinases include homologs to sterile 7, sterile 11 and sterile 20 from yeast, expressed	CGMC_MAPKCMGC_2_ERK.12 - CGMC includes CDA, MAPK, GSK3, and CLKC kinases, expressed		0.1682		1	1	A.thaliana
2938	LOC_Os03g18150.1	LOC_Os06g06090.1	Mitochondria		protein phosphatase 2C, putative, expressed	CGMC_MAPKCMGC_2_ERK.12 - CGMC includes CDA, MAPK, GSK3, and CLKC kinases, expressed		0.2024		0.766917	0.7	A.thaliana,S.cerevisiae
2941	LOC_Os02g05480.1	LOC_Os06g06090.1	Nucleus		CGMC_MAPKCMGC_2_SLT2y_ERK.1 - CGMC includes CDA, MAPK, GSK3, and CLKC kinases, expressed	CGMC_MAPKCMGC_2_ERK.12 - CGMC includes CDA, MAPK, GSK3, and CLKC kinases, expressed		0.3513		1	1	A.thaliana,H.sapiens,S.cerevisiae
2943	LOC_Os05g05950.1	LOC_Os02g39600.1		Nucleus	TOC159, putative, expressed	outer envelope protein, putative, expressed		0.5126	0.666667	0.246377	0	A.thaliana
2944	LOC_Os05g48620.1	LOC_Os07g31370.1			tRNA-binding arm, putative, expressed	ras-related protein, putative, expressed		0.6615			1	A.thaliana,D.melanogaster
2945	LOC_Os03g02680.1	LOC_Os04g46000.1	Nucleus		cyclin-dependent kinase A-1, putative, expressed	cyclin, putative, expressed		-0.0689				A.thaliana,S.cerevisiae
2947	LOC_Os03g02680.1	LOC_Os10g41430.1	Nucleus		cyclin-dependent kinase A-1, putative, expressed	cyclin, putative, expressed		0.1816		0.515152		A.thaliana,S.cerevisiae
2951	LOC_Os04g46450.1	LOC_Os04g46450.1			zinc finger, C3HC4 type domain containing protein, expressed	zinc finger, C3HC4 type domain containing protein, expressed						A.thaliana,S.cerevisiae
2955	LOC_Os03g02680.1	LOC_Os04g46660.1	Nucleus		cyclin-dependent kinase A-1, putative, expressed	cyclin, putative, expressed		0.2763		0.515152		A.thaliana,S.cerevisiae
2959	LOC_Os02g10700.1	LOC_Os01g39630.1	Cytoplasm	Nucleus	OsFBL7 - F-box domain and LRR containing protein, expressed	DNA repair protein Rad51, putative, expressed		-0.0889				A.thaliana
2960	LOC_Os03g52320.1	LOC_Os02g45570.1	Nucleus	Nucleus	GRF-interacting factor 1, putative, expressed	growth regulating factor protein, putative, expressed	Nucleus	0.8212		0.443478	0.518519	A.thaliana
2969	LOC_Os01g10504.1	LOC_Os02g45770.1	Nucleus	Nucleus	OsMADS3 - MADS-box family gene with MIKCc type-box, expressed	OsMADS6 - MADS-box family gene with MIKCc type-box, expressed	Nucleus	0.6171	1	1	1	A.thaliana,H.sapiens
2972	LOC_Os02g36924.1	LOC_Os02g45770.1	Mitochondria	Nucleus	OsMADS27 - MADS-box family gene with MIKCc type-box, expressed	OsMADS6 - MADS-box family gene with MIKCc type-box, expressed		-0.2595	1	1	1	A.thaliana,H.sapiens
2994	LOC_Os02g32160.1	LOC_Os09g35780.1	Nucleus		copine, putative, expressed	BAP2, putative, expressed		-0.0984				A.thaliana
3005	LOC_Os08g28190.1	LOC_Os01g43420.1		Cytoplasm	actin, putative, expressed	expressed protein		-0.0751				A.thaliana
3008	LOC_Os02g58320.1	LOC_Os01g43420.1	Nucleus	Cytoplasm	BRICK1, putative, expressed	expressed protein						A.thaliana
3009	LOC_Os01g11040.1	LOC_Os01g43420.1	Nucleus	Cytoplasm	SCAR-like protein 2, putative, expressed	expressed protein		0.2677				A.thaliana
3010	LOC_Os02g38340.1	LOC_Os01g43420.1	Mitochondria	Cytoplasm	actin, putative, expressed	expressed protein		-0.0628				A.thaliana
3030	LOC_Os01g52050.1	LOC_Os08g21660.1	Mitochondria		systemin receptor SR160 precursor, putative, expressed	WD domain, G-beta repeat domain containing protein, expressed		0.5516			1	A.thaliana
3031	LOC_Os05g51480.1	LOC_Os08g21660.1			cleavage and polyadenylation specificity factor, putative, expressed	WD domain, G-beta repeat domain containing protein, expressed		0.6757			0	A.thaliana
3033	LOC_Os05g51480.1	LOC_Os05g49590.1			cleavage and polyadenylation specificity factor, putative, expressed	suppressor of phythchrome A, putative, expressed		-0.2747			0.245614	A.thaliana
3034	LOC_Os05g49590.1	LOC_Os05g49590.1			suppressor of phythchrome A, putative, expressed	suppressor of phythchrome A, putative, expressed						A.thaliana
3035	LOC_Os02g53140.1	LOC_Os05g49590.1	Chloroplast		COP1, putative, expressed	suppressor of phythchrome A, putative, expressed		0.6597		0.728571	0.636364	A.thaliana
3036	LOC_Os03g08860.1	LOC_Os05g50890.1	Nucleus		GRAM domain containing protein, expressed	OsGH3.5 - Probable indole-3-acetic acid-amido synthetase, expressed		0.2746		0.515152	0	A.thaliana
3045	LOC_Os02g50240.1	LOC_Os06g50030.1	Nucleus		glutamine synthetase, catalytic domain containing protein, expressed	CAMK_CAMK_like.30 - CAMK includes calcium/calmodulin depedent protein kinases, expressed		0.391		0.492754	1	A.thaliana,S.cerevisiae
3050	LOC_Os03g03990.1	LOC_Os03g03990.1	Mitochondria	Mitochondria	signal recognition particle 43 kDa protein, chloroplast precursor, putative, expressed	signal recognition particle 43 kDa protein, chloroplast precursor, putative, expressed	Mitochondria					A.thaliana
3051	LOC_Os01g72800.1	LOC_Os03g03990.1	Mitochondria	Mitochondria	signal recognition particle receptor, putative, expressed	signal recognition particle 43 kDa protein, chloroplast precursor, putative, expressed	Mitochondria	0.8577		0.425	0.291667	A.thaliana
3052	LOC_Os09g03610.1	LOC_Os04g40420.1			flowering time control protein FCA, putative, expressed	SWIRM domain containing protein, expressed		0.3126		0	0.622222	A.thaliana
3053	LOC_Os02g49190.1	LOC_Os04g40420.1	Nucleus		SWI/SNF-related matrix-associated actin-dependent regulator of chromatin subfamily B member 1, putative, expressed	SWIRM domain containing protein, expressed		0.488		0.544		A.thaliana
3054	LOC_Os04g40420.1	LOC_Os04g40420.1			SWIRM domain containing protein, expressed	SWIRM domain containing protein, expressed						A.thaliana
3055	LOC_Os02g10060.1	LOC_Os04g40420.1	Mitochondria		SWIRM domain containing protein, expressed	SWIRM domain containing protein, expressed		0.4271		0.708333	1	A.thaliana
3057	LOC_Os11g08080.1	LOC_Os04g40420.1			SWIRM domain containing protein, expressed	SWIRM domain containing protein, expressed		0.2665			1	A.thaliana
3058	LOC_Os12g04520.1	LOC_Os08g44250.1			FAD-binding and arabino-lactone oxidase domains containing protein, putative, expressed	fiber protein Fb14, putative						A.thaliana
3059	LOC_Os11g04740.1	LOC_Os08g44250.1			FAD-binding and arabino-lactone oxidase domains containing protein, putative, expressed	fiber protein Fb14, putative						A.thaliana
3061	LOC_Os05g41210.1	LOC_Os01g28730.1		Nucleus	OsCam2 - Calmodulin, expressed	protein kinase domain containing protein, expressed		-0.1122		0.472222	0.666667	A.thaliana
3062	LOC_Os07g48780.1	LOC_Os01g28730.1		Nucleus	OsCam1-2 - Calmodulin, expressed	protein kinase domain containing protein, expressed		-0.1082		0.472222	0.666667	A.thaliana
3063	LOC_Os03g20370.1	LOC_Os01g28730.1	Cytoplasm	Nucleus	OsCam1-1 - Calmodulin, expressed	protein kinase domain containing protein, expressed		0.0783		0.472222	0.666667	A.thaliana
3064	LOC_Os01g16240.1	LOC_Os01g28730.1	Nucleus	Nucleus	OsCam1-3 - Calmodulin, expressed	protein kinase domain containing protein, expressed	Nucleus	0.0211		0.472222	0.666667	A.thaliana
3065	LOC_Os03g21990.1	LOC_Os05g45420.1	Mitochondria		WD domain, G-beta repeat domain containing protein, expressed	CAMK_KIN1/SNF1/Nim1_like_AMPKh.3 - CAMK includes calcium/calmodulin depedent protein kinases, expressed		0.0652				A.thaliana
3066	LOC_Os03g63940.1	LOC_Os05g45420.1	Mitochondria		CBS domain containing membrane protein, putative, expressed	CAMK_KIN1/SNF1/Nim1_like_AMPKh.3 - CAMK includes calcium/calmodulin depedent protein kinases, expressed		0.4755			1	A.thaliana,H.sapiens,S.cerevisiae
3069	LOC_Os05g45590.1	LOC_Os05g45950.1			hexokinase, putative, expressed	outer mitochondrial membrane porin, putative, expressed		0.0535	0.564706	0.34	0	A.thaliana,H.sapiens
3070	LOC_Os06g40370.1	LOC_Os04g51270.1			CAMK_KIN1/SNF1/Nim1_like.27 - CAMK includes calcium/calmodulin depedent protein kinases, expressed	vacuolar ATPase G subunit, putative, expressed		0.0278		0.453333	0.259259	A.thaliana
3071	LOC_Os06g11370.1	LOC_Os02g09600.1		Mitochondria	mediator of RNA polymerase II transcription subunit 6, putative, expressed	expressed protein		0.522		1	1	A.thaliana
3073	LOC_Os03g01770.1	LOC_Os01g36860.1	Nucleus	Nucleus	rhodanese, putative, expressed	DEAD-box ATP-dependent RNA helicase 40, putative, expressed	Nucleus	0.4488				A.thaliana
3076	LOC_Os06g01980.1	LOC_Os06g01980.1			AAA family ATPase, putative, expressed	AAA family ATPase, putative, expressed						A.thaliana,S.cerevisiae
3081	LOC_Os01g59350.1	LOC_Os04g32300.1	Cytoplasm		transcription factor, putative, expressed	OsGrx_C9 - glutaredoxin subgroup III			0.571429	0.369565	0	A.thaliana
3086	LOC_Os12g37100.1	LOC_Os03g11410.1		Nucleus	pentatricopeptide repeat domain containing protein, putative, expressed	mitochondrial-processing peptidase subunit, mitochondrial precursor, putative, expressed						A.thaliana
3093	LOC_Os06g14030.1	LOC_Os06g14030.1			potassium channel SKOR, putative, expressed	potassium channel SKOR, putative, expressed						A.thaliana
3095	LOC_Os09g12710.1	LOC_Os08g06360.1			WD domain, G-beta repeat domain containing protein, expressed	THO complex subunit 7, putative, expressed		0.4776				A.thaliana
3097	LOC_Os12g04520.1	LOC_Os10g42840.1			FAD-binding and arabino-lactone oxidase domains containing protein, putative, expressed	NADH dehydrogenase 1 alpha subcomplex subunit 12, putative, expressed			1		0.823529	A.thaliana
3098	LOC_Os11g04740.1	LOC_Os10g42840.1			FAD-binding and arabino-lactone oxidase domains containing protein, putative, expressed	NADH dehydrogenase 1 alpha subcomplex subunit 12, putative, expressed			1		0.823529	A.thaliana
3100	LOC_Os01g68120.1	LOC_Os03g38740.1	Nucleus	Nucleus	DCL3, putative, expressed	Dicer, putative, expressed	Nucleus		1	1	1	A.thaliana
3102	LOC_Os11g01869.1	LOC_Os03g38740.1		Nucleus	double-stranded RNA binding motif containing protein, expressed	Dicer, putative, expressed			1	0.515152	1	A.thaliana
3104	LOC_Os03g02970.1	LOC_Os03g38740.1	Mitochondria	Nucleus	Dicer, putative, expressed	Dicer, putative, expressed			1	1	1	A.thaliana
3106	LOC_Os02g51670.1	LOC_Os03g57854.1	Nucleus	Mitochondria	ethylene-responsive transcription factor, putative, expressed	MBTB3 - Bric-a-Brac, Tramtrack, Broad Complex BTB domain with Meprin and TRAF Homology MATH domain, expressed					0.411765	A.thaliana
3109	LOC_Os10g42710.1	LOC_Os03g21030.1		Nucleus	RCD1, putative, expressed	no apical meristem protein, putative, expressed		0.3681			0	A.thaliana
3114	LOC_Os02g01150.1	LOC_Os10g32960.1	Mitochondria		erythronate-4-phosphate dehydrogenase domain containing protein, expressed	peroxisome assembly protein 12, putative, expressed		0.1462		0.386364	0.777778	A.thaliana
3117	LOC_Os02g12570.1	LOC_Os02g12570.1	Cytoplasm	Cytoplasm	pre-mRNA cleavage complex II protein Clp1, putative, expressed	pre-mRNA cleavage complex II protein Clp1, putative, expressed	Cytoplasm					A.thaliana,S.cerevisiae
3120	LOC_Os04g41100.1	LOC_Os05g01310.1			cyclin-dependent kinase G-2, putative, expressed	ankyrin repeat family protein, putative, expressed		0.0903			0.777778	A.thaliana
3123	LOC_Os10g02500.1	LOC_Os11g37950.1			serine/threonine-protein kinase BRI1-like 2 precursor, putative, expressed	WIP3 - Wound-induced protein precursor, expressed		0.19		0.591304	0.333333	A.thaliana
3126	LOC_Os06g11370.1	LOC_Os09g10960.1			mediator of RNA polymerase II transcription subunit 6, putative, expressed	SWP, putative, expressed		0.5439		1	1	A.thaliana,H.sapiens
3127	LOC_Os11g05930.1	LOC_Os07g38530.1			response regulator receiver domain containing protein, expressed	STE_PAK_Ste20_Slob_Wnk.4 - STE kinases include homologs to sterile 7, sterile 11 and sterile 20 from yeast, expressed		-0.0429		0.408	0.7	A.thaliana
3129	LOC_Os03g49990.1	LOC_Os05g33730.1	Cytoplasm		GRAS family transcription factor domain containing protein, expressed	gibberellin receptor GID1L2, putative, expressed		0.1712	1	1		A.thaliana
3139	LOC_Os02g05340.1	LOC_Os06g07630.1	Nucleus		proteasome/cyclosome repeat containing protein, expressed	26S protease regulatory subunit 6A, putative, expressed		0.7275	1	0.809524	0.777778	A.thaliana,S.cerevisiae
3140	LOC_Os07g38940.1	LOC_Os06g07630.1			ubiquitin-conjugating enzyme, putative, expressed	26S protease regulatory subunit 6A, putative, expressed		0.1581		0.596491	0.368421	A.thaliana
3141	LOC_Os06g07630.1	LOC_Os06g07630.1			26S protease regulatory subunit 6A, putative, expressed	26S protease regulatory subunit 6A, putative, expressed						A.thaliana,H.sapiens
3143	LOC_Os04g36700.1	LOC_Os06g07630.1			proteasome subunit, putative, expressed	26S protease regulatory subunit 6A, putative, expressed		0.6305	1			A.thaliana,S.cerevisiae
3145	LOC_Os04g40830.1	LOC_Os07g22840.1			cullin family domain containing protein, putative, expressed	anaphase-promoting complex subunit 11, putative		0.5503			0.875	A.thaliana,C.elegans,H.sapiens,S.cerevisiae
3146	LOC_Os02g51180.1	LOC_Os07g46160.1	Nucleus		cullin, putative, expressed	MBTB14 - Bric-a-Brac, Tramtrack, Broad Complex BTB domain with Meprin and TRAF Homology MATH domain, expressed		0.331		0.303571	0.875	A.thaliana
3147	LOC_Os07g42660.1	LOC_Os07g45160.1			OsCML13 - Calmodulin-related calcium sensor protein, expressed	SAC3/GANP family protein, expressed		-0.0914				A.thaliana
3148	LOC_Os05g38730.1	LOC_Os07g45160.1			SAC3/GANP family protein, putative, expressed	SAC3/GANP family protein, expressed		0.2201				A.thaliana
3153	LOC_Os07g47500.1	LOC_Os07g47500.1			histone-arginine methyltransferase CARM1, putative, expressed	histone-arginine methyltransferase CARM1, putative, expressed						A.thaliana
3155	LOC_Os03g63140.1	LOC_Os04g46300.1	Nucleus		nitrate-induced NOI protein, expressed	disease resistance protein RPM1, putative, expressed						A.thaliana
3170	LOC_Os03g35600.1	LOC_Os02g28720.1	Nucleus	Nucleus	serine/threonine-protein kinase receptor precursor, putative, expressed	spotted leaf 11, putative, expressed	Nucleus	0.0541		0.728571	0.823529	A.thaliana
3177	LOC_Os01g22490.1	LOC_Os05g01460.1	Nucleus		40S ribosomal protein S27a, putative, expressed	STIP1 homology and U box-containing protein 1, putative, expressed		0.0345	0.461538	0.674603	0	A.thaliana
3179	LOC_Os03g13170.1	LOC_Os05g01460.1	Nucleus		ubiquitin fusion protein, putative, expressed	STIP1 homology and U box-containing protein 1, putative, expressed		0.0982	0.461538	0.674603	0	A.thaliana
3186	LOC_Os07g05810.1	LOC_Os07g05810.1			glycine-rich protein, putative, expressed	glycine-rich protein, putative, expressed						A.thaliana
3188	LOC_Os02g01150.1	LOC_Os07g05810.1	Mitochondria		erythronate-4-phosphate dehydrogenase domain containing protein, expressed	glycine-rich protein, putative, expressed		0.2804				A.thaliana
3189	LOC_Os02g14790.1	LOC_Os07g05810.1	Mitochondria		WD domain, G-beta repeat domain containing protein, expressed	glycine-rich protein, putative, expressed		0.1858				A.thaliana
3190	LOC_Os09g07820.1	LOC_Os12g21500.1			exosome complex exonuclease, putative, expressed	exosome complex exonuclease, putative, expressed		0.5814		1	1	A.thaliana,D.melanogaster,H.sapiens
3191	LOC_Os04g43922.1	LOC_Os12g21500.1			exosome complex exonuclease rrp4, putative, expressed	exosome complex exonuclease, putative, expressed		0.6121				A.thaliana,H.sapiens
3194	LOC_Os02g56270.1	LOC_Os11g01380.1	Nucleus		ENTH domain containing protein, expressed	clathrin heavy chain, putative, expressed				0.404762	0	A.thaliana,D.melanogaster,H.sapiens,S.cerevisiae
3195	LOC_Os02g56270.1	LOC_Os12g01390.1	Nucleus		ENTH domain containing protein, expressed	clathrin heavy chain, putative, expressed				0.404762	0	A.thaliana,D.melanogaster,H.sapiens,S.cerevisiae
3196	LOC_Os12g04520.1	LOC_Os05g40300.1			FAD-binding and arabino-lactone oxidase domains containing protein, putative, expressed	expressed protein						A.thaliana
3197	LOC_Os11g04740.1	LOC_Os05g40300.1			FAD-binding and arabino-lactone oxidase domains containing protein, putative, expressed	expressed protein						A.thaliana
3206	LOC_Os02g31290.1	LOC_Os12g01922.1	Mitochondria		AML1, putative, expressed	WD domain and HEAT domain containing protein, putative, expressed					0.466667	A.thaliana
3208	LOC_Os03g21620.1	LOC_Os12g01922.1	Nucleus		AGC_AGC_other_RS6K_like.1 - ACG kinases include homologs to PKA, PKG and PKC, expressed	WD domain and HEAT domain containing protein, putative, expressed					0.777778	A.thaliana,H.sapiens
3209	LOC_Os05g14550.1	LOC_Os12g01922.1			Phosphatidylinositol kinase and FAT containing domain protein, putative, expressed	WD domain and HEAT domain containing protein, putative, expressed					1	A.thaliana,H.sapiens,S.cerevisiae
3212	LOC_Os06g11370.1	LOC_Os01g15850.1		Nucleus	mediator of RNA polymerase II transcription subunit 6, putative, expressed	expressed protein		0.3803		0.314815	0	A.thaliana
3215	LOC_Os12g01210.1	LOC_Os12g01210.1			HCF152, putative, expressed	HCF152, putative, expressed						A.thaliana
3222	LOC_Os03g05730.1	LOC_Os03g05730.1	Nucleus	Nucleus	cell division control protein 48 homolog E, putative, expressed	cell division control protein 48 homolog E, putative, expressed	Nucleus					A.thaliana,C.elegans,H.sapiens,S.cerevisiae
3239	LOC_Os10g21810.1	LOC_Os11g05170.1			histidine kinase, putative, expressed	expressed protein						A.thaliana
3243	LOC_Os02g51430.1	LOC_Os08g22864.1	Mitochondria		SEC6, putative, expressed	sec8 exocyst complex component specific domain containing protein, expressed		0.4717				A.thaliana,D.melanogaster,H.sapiens,S.cerevisiae
3245	LOC_Os01g61400.1	LOC_Os03g21490.1	Mitochondria	Mitochondria	sufB/sufD domain containing protein, putative, expressed	ABC transporter, ATP-binding protein, putative, expressed	Mitochondria	0.6765		0.515152	0.4375	A.thaliana,E.coli K12
3246	LOC_Os05g18770.1	LOC_Os05g18770.1			Sad1 / UNC-like C-terminal domain containing protein, putative, expressed	Sad1 / UNC-like C-terminal domain containing protein, putative, expressed						A.thaliana,D.melanogaster,H.sapiens
3251	LOC_Os04g51120.1	LOC_Os11g01380.1			ENTH domain containing protein, expressed	clathrin heavy chain, putative, expressed						A.thaliana,S.cerevisiae
3252	LOC_Os04g51120.1	LOC_Os12g01390.1			ENTH domain containing protein, expressed	clathrin heavy chain, putative, expressed						A.thaliana,S.cerevisiae
3259	LOC_Os08g44510.1	LOC_Os08g44510.1			UDP-N-acetylglucosamine--peptide N-acetylglucosaminyltransferase SPINDLY, putative, expressed	UDP-N-acetylglucosamine--peptide N-acetylglucosaminyltransferase SPINDLY, putative, expressed						A.thaliana
3262	LOC_Os01g11940.1	LOC_Os08g44510.1	Mitochondria		osFTL1 FT-Like1 homologous to Flowering Locus T gene; contains Pfam profile PF01161: Phosphatidylethanolamine-binding protein, expressed	UDP-N-acetylglucosamine--peptide N-acetylglucosaminyltransferase SPINDLY, putative, expressed		0.2201				A.thaliana
3263	LOC_Os01g08700.1	LOC_Os08g44510.1	Nucleus		GIGANTEA, putative, expressed	UDP-N-acetylglucosamine--peptide N-acetylglucosaminyltransferase SPINDLY, putative, expressed		-0.1147	1	0.404762		A.thaliana
3264	LOC_Os02g24080.4	LOC_Os03g57310.1	Nucleus	Chloroplast	SNARE domain containing protein, putative, expressed	syntaxin, putative, expressed						A.thaliana,C.elegans,D.melanogaster,H.sapiens
3269	LOC_Os03g03150.1	LOC_Os06g47320.1	Mitochondria		WD repeat-containing protein, putative, expressed	T-complex protein, putative, expressed		0.2276				A.thaliana,S.cerevisiae
3270	LOC_Os03g33580.1	LOC_Os06g47320.1	Nucleus		mitotic checkpoint protein, putative, expressed	T-complex protein, putative, expressed		0.5828				A.thaliana
3280	LOC_Os01g56200.1	LOC_Os01g59350.1	Mitochondria	Cytoplasm	BTBA2 - Bric-a-Brac,Tramtrack, Broad Complex BTB domain with Ankyrin repeat region, expressed	transcription factor, putative, expressed					0.622222	A.thaliana
3282	LOC_Os01g09800.1	LOC_Os01g59350.1	Nucleus	Cytoplasm	BTBA1 - Bric-a-Brac,Tramtrack, Broad Complex BTB domain with Ankyrin repeat region, expressed	transcription factor, putative, expressed					0.622222	A.thaliana
3285	LOC_Os12g04520.1	LOC_Os07g44650.1			FAD-binding and arabino-lactone oxidase domains containing protein, putative, expressed	LYR motif containing protein, putative, expressed						A.thaliana
3286	LOC_Os11g04740.1	LOC_Os07g44650.1			FAD-binding and arabino-lactone oxidase domains containing protein, putative, expressed	LYR motif containing protein, putative, expressed						A.thaliana
3287	LOC_Os03g43890.1	LOC_Os08g42600.1	Nucleus		WD domain, G-beta repeat domain containing protein, expressed	retinoblastoma-related protein-like, putative, expressed		0.4254				A.thaliana,C.elegans,D.melanogaster,H.sapiens
3289	LOC_Os02g33430.1	LOC_Os08g42600.1	Nucleus		E2F family transcription factor protein, putative, expressed	retinoblastoma-related protein-like, putative, expressed		0.4542				A.thaliana,D.melanogaster,H.sapiens
3291	LOC_Os03g05760.1	LOC_Os08g42600.1	Mitochondria		transcription factor Dp, putative, expressed	retinoblastoma-related protein-like, putative, expressed		-0.0123				A.thaliana,D.melanogaster,H.sapiens
3292	LOC_Os06g22820.1	LOC_Os08g42600.1			cyclin-dependent kinase F-1, putative, expressed	retinoblastoma-related protein-like, putative, expressed		0.0754				A.thaliana
3293	LOC_Os11g37560.1	LOC_Os08g42600.1			expressed protein	retinoblastoma-related protein-like, putative, expressed		0.0307				A.thaliana
3294	LOC_Os03g02680.1	LOC_Os08g42600.1	Nucleus		cyclin-dependent kinase A-1, putative, expressed	retinoblastoma-related protein-like, putative, expressed		0.3477				A.thaliana,H.sapiens
3297	LOC_Os08g04270.1	LOC_Os08g42600.1			WD domain, G-beta repeat domain containing protein, expressed	retinoblastoma-related protein-like, putative, expressed		-0.0904				A.thaliana
3298	LOC_Os05g41210.1	LOC_Os12g32630.1			OsCam2 - Calmodulin, expressed	OsFBX448 - F-box domain containing protein, expressed		0.0732				A.thaliana
3299	LOC_Os07g48780.1	LOC_Os12g32630.1			OsCam1-2 - Calmodulin, expressed	OsFBX448 - F-box domain containing protein, expressed		-0.0238				A.thaliana
3300	LOC_Os03g20370.1	LOC_Os12g32630.1	Cytoplasm		OsCam1-1 - Calmodulin, expressed	OsFBX448 - F-box domain containing protein, expressed		0.0141				A.thaliana
3301	LOC_Os01g16240.1	LOC_Os12g32630.1	Nucleus		OsCam1-3 - Calmodulin, expressed	OsFBX448 - F-box domain containing protein, expressed		-0.0587				A.thaliana
3302	LOC_Os01g57260.1	LOC_Os02g58640.1	Mitochondria	Nucleus	vacuolar protein sorting-associated protein 28 homolog 2, putative, expressed	tumor susceptibility gene 101, putative, expressed		0.1071				A.thaliana,D.melanogaster,H.sapiens,S.cerevisiae
3305	LOC_Os01g43540.1	LOC_Os01g62290.1	Nucleus	Nucleus	suppressor of G2 allele of SKP1, putative, expressed	DnaK family protein, putative, expressed	Nucleus	0.3853				A.thaliana,S.cerevisiae
3307	LOC_Os09g29840.1	LOC_Os01g62290.1		Nucleus	heat shock protein, putative, expressed	DnaK family protein, putative, expressed		0.1785			1	A.thaliana
3310	LOC_Os12g19381.1	LOC_Os01g62290.1		Nucleus	ribulose bisphosphate carboxylase small chain, chloroplast precursor, putative, expressed	DnaK family protein, putative, expressed		-0.289			0	A.thaliana
3311	LOC_Os12g17600.1	LOC_Os01g62290.1		Nucleus	ribulose bisphosphate carboxylase small chain, chloroplast precursor, putative, expressed	DnaK family protein, putative, expressed		-0.2651			0	A.thaliana
3324	LOC_Os02g56210.1	LOC_Os06g19660.1	Mitochondria		hydrolase, NUDIX family, domain containing protein, expressed	WD domain, G-beta repeat domain containing protein, expressed		0.5769				A.thaliana,H.sapiens
3325	LOC_Os06g19660.1	LOC_Os06g19660.1			WD domain, G-beta repeat domain containing protein, expressed	WD domain, G-beta repeat domain containing protein, expressed						A.thaliana
3329	LOC_Os05g41210.1	LOC_Os03g27960.1		Nucleus	OsCam2 - Calmodulin, expressed	sodium/calcium exchanger protein, putative, expressed		0.2418	0.375	0.463636	0	A.thaliana
3330	LOC_Os07g48780.1	LOC_Os03g27960.1		Nucleus	OsCam1-2 - Calmodulin, expressed	sodium/calcium exchanger protein, putative, expressed		0.2054	0.375	0.463636	0	A.thaliana
3331	LOC_Os03g20370.1	LOC_Os03g27960.1	Cytoplasm	Nucleus	OsCam1-1 - Calmodulin, expressed	sodium/calcium exchanger protein, putative, expressed		0.3757	0.375	0.463636	0	A.thaliana
3332	LOC_Os01g16240.1	LOC_Os03g27960.1	Nucleus	Nucleus	OsCam1-3 - Calmodulin, expressed	sodium/calcium exchanger protein, putative, expressed	Nucleus	0.4827	0.375	0.463636	0	A.thaliana
3333	LOC_Os05g41210.1	LOC_Os04g55940.1			OsCam2 - Calmodulin, expressed	sodium/calcium exchanger protein, putative, expressed		0.3603	0.375	0.6375	1	A.thaliana
3334	LOC_Os07g48780.1	LOC_Os04g55940.1			OsCam1-2 - Calmodulin, expressed	sodium/calcium exchanger protein, putative, expressed		0.3598	0.375	0.6375	1	A.thaliana
3335	LOC_Os03g20370.1	LOC_Os04g55940.1	Cytoplasm		OsCam1-1 - Calmodulin, expressed	sodium/calcium exchanger protein, putative, expressed		0.5129	0.375	0.6375	1	A.thaliana
3336	LOC_Os01g16240.1	LOC_Os04g55940.1	Nucleus		OsCam1-3 - Calmodulin, expressed	sodium/calcium exchanger protein, putative, expressed		0.465	0.375	0.6375	1	A.thaliana
3338	LOC_Os03g11060.1	LOC_Os09g30350.1	Nucleus		MFP1 attachment factor 1, putative, expressed	expressed protein				1	1	A.thaliana
3347	LOC_Os03g57290.1	LOC_Os07g38940.1	Mitochondria		cullin, putative, expressed	ubiquitin-conjugating enzyme, putative, expressed		0.2481		0.492754	0	A.thaliana
3349	LOC_Os05g51480.1	LOC_Os07g38940.1			cleavage and polyadenylation specificity factor, putative, expressed	ubiquitin-conjugating enzyme, putative, expressed		0.2311			0	A.thaliana
3350	LOC_Os02g53140.1	LOC_Os07g38940.1	Chloroplast		COP1, putative, expressed	ubiquitin-conjugating enzyme, putative, expressed		0.074		0.515152	0.7	A.thaliana
3363	LOC_Os03g02680.1	LOC_Os06g48750.1	Nucleus		cyclin-dependent kinase A-1, putative, expressed	DEAD-box ATP-dependent RNA helicase, putative, expressed		-0.1109		0.708333	1	A.thaliana,S.cerevisiae
3369	LOC_Os01g72790.1	LOC_Os09g33480.1	Nucleus		cyclin-dependent kinase, putative, expressed	DAG protein, chloroplast precursor, putative, expressed		0.4607				A.thaliana
3370	LOC_Os07g48780.1	LOC_Os01g42820.1		Nucleus	OsCam1-2 - Calmodulin, expressed	RNA recognition motif containing protein, putative, expressed			0.352941	0.73913	0.736842	A.thaliana
3371	LOC_Os03g20370.1	LOC_Os01g42820.1	Cytoplasm	Nucleus	OsCam1-1 - Calmodulin, expressed	RNA recognition motif containing protein, putative, expressed			0.352941	0.73913	0.736842	A.thaliana
3372	LOC_Os01g16240.1	LOC_Os01g42820.1	Nucleus	Nucleus	OsCam1-3 - Calmodulin, expressed	RNA recognition motif containing protein, putative, expressed	Nucleus		0.352941	0.73913	0.736842	A.thaliana
3375	LOC_Os02g05340.1	LOC_Os05g48340.1	Nucleus		proteasome/cyclosome repeat containing protein, expressed	proteasome-related, putative, expressed		0.3239			1	A.thaliana,H.sapiens
3377	LOC_Os02g02960.1	LOC_Os05g41780.1	Nucleus		histone deacetylase complex subunit SAP18, putative, expressed	AP2 domain containing protein, expressed		0.5127				A.thaliana
3378	LOC_Os07g26690.1	LOC_Os01g07760.1		Nucleus	aquaporin protein, putative, expressed	phospholipase D, putative, expressed		0.5342	1	0.472222	0	A.thaliana
3382	LOC_Os01g16010.1	LOC_Os01g07760.1	Chloroplast	Nucleus	BCAS2 protein, putative, expressed	phospholipase D, putative, expressed		0.208				A.thaliana
3390	LOC_Os04g40940.1	LOC_Os05g28190.1			mitotic spindle checkpoint protein MAD2, putative, expressed	ranBP1 domain containing protein, expressed		0.1541		0.492754		A.thaliana
3391	LOC_Os05g04220.1	LOC_Os06g05180.1			nitrogen regulatory protein P-II, putative, expressed	coatomer subunit beta, putative, expressed		0.0532		0.515152	0	A.thaliana
3392	LOC_Os04g40940.1	LOC_Os01g43580.1		Nucleus	mitotic spindle checkpoint protein MAD2, putative, expressed	kinesin motor domain containing protein, putative, expressed		0.6354		0.453333		A.thaliana
3393	LOC_Os06g22820.1	LOC_Os01g13160.1		Nucleus	cyclin-dependent kinase F-1, putative, expressed	expressed protein		0.4177		0.539683	0.368421	A.thaliana
3395	LOC_Os10g02500.1	LOC_Os11g43900.1			serine/threonine-protein kinase BRI1-like 2 precursor, putative, expressed	translationally-controlled tumor protein, putative, expressed		-0.2498			0.666667	A.thaliana
3402	LOC_Os04g40940.1	LOC_Os12g37370.1			mitotic spindle checkpoint protein MAD2, putative, expressed	DNA-directed RNA polymerase II subunit RPB9, putative, expressed		0.1018		0.472222		A.thaliana
3404	LOC_Os07g25390.1	LOC_Os12g37370.1			DRD1, putative, expressed	DNA-directed RNA polymerase II subunit RPB9, putative, expressed					1	A.thaliana
3406	LOC_Os03g02680.1	LOC_Os05g06500.1	Nucleus		cyclin-dependent kinase A-1, putative, expressed	universal stress protein domain containing protein, putative, expressed		-0.1928		0		A.thaliana
3419	LOC_Os03g42840.1	LOC_Os05g04550.1	Cytoplasm		calcineurin B, putative, expressed	CAMK_KIN1/SNF1/Nim1_like.3 - CAMK includes calcium/calmodulin depedent protein kinases, expressed		0.0844			0.823529	A.thaliana
3422	LOC_Os02g18880.1	LOC_Os05g04550.1	Nucleus		calcineurin B, putative, expressed	CAMK_KIN1/SNF1/Nim1_like.3 - CAMK includes calcium/calmodulin depedent protein kinases, expressed		0.3002			0.823529	A.thaliana
3424	LOC_Os05g04550.1	LOC_Os05g04550.1			CAMK_KIN1/SNF1/Nim1_like.3 - CAMK includes calcium/calmodulin depedent protein kinases, expressed	CAMK_KIN1/SNF1/Nim1_like.3 - CAMK includes calcium/calmodulin depedent protein kinases, expressed						A.thaliana
3427	LOC_Os03g06240.1	LOC_Os05g04550.1	Nucleus		YT521-B-like family domain containing protein, expressed	CAMK_KIN1/SNF1/Nim1_like.3 - CAMK includes calcium/calmodulin depedent protein kinases, expressed		-0.2666				A.thaliana
3439	LOC_Os02g02290.1	LOC_Os02g49190.1	Mitochondria	Nucleus	SNF2 family N-terminal domain containing protein, expressed	SWI/SNF-related matrix-associated actin-dependent regulator of chromatin subfamily B member 1, putative, expressed		0.3915	0.769231	0.472222		A.thaliana
3440	LOC_Os02g10060.1	LOC_Os02g49190.1	Mitochondria	Nucleus	SWIRM domain containing protein, expressed	SWI/SNF-related matrix-associated actin-dependent regulator of chromatin subfamily B member 1, putative, expressed		0.5209	0.64	0.51		A.thaliana
3441	LOC_Os05g41210.1	LOC_Os01g18360.1		Nucleus	OsCam2 - Calmodulin, expressed	OsIAA4 - Auxin-responsive Aux/IAA gene family member, expressed		-0.2115	0.352941	0.809524	0.736842	A.thaliana
3447	LOC_Os04g32480.1	LOC_Os08g33160.1			zinc-finger protein, putative, expressed	ZIM motif family protein, expressed		0.3013				A.thaliana
3448	LOC_Os05g37690.1	LOC_Os08g33160.1			OsFBL23 - F-box domain and LRR containing protein, expressed	ZIM motif family protein, expressed		0.3034				A.thaliana
3451	LOC_Os04g32480.1	LOC_Os09g23660.1			zinc-finger protein, putative, expressed	ZIM motif family protein, expressed		0.4761				A.thaliana
3452	LOC_Os05g37690.1	LOC_Os09g23660.1			OsFBL23 - F-box domain and LRR containing protein, expressed	ZIM motif family protein, expressed		0.3588				A.thaliana
3458	LOC_Os03g12250.1	LOC_Os06g14530.1	Mitochondria		atypical receptor-like kinase MARK, putative, expressed	expressed protein		0.5501				A.thaliana
3462	LOC_Os06g09910.1	LOC_Os06g09910.1			phosphopantothenoylcysteine decarboxylase, putative, expressed	phosphopantothenoylcysteine decarboxylase, putative, expressed						A.thaliana,C.elegans
3463	LOC_Os04g58630.2	LOC_Os05g19270.1			DNA mismatch repair protein MSH3, putative, expressed	MSH-like DNA mismatch repair protein, putative, expressed		0.2071		1	1	A.thaliana,H.sapiens
3465	LOC_Os03g35600.1	LOC_Os02g33680.1	Nucleus	Nucleus	serine/threonine-protein kinase receptor precursor, putative, expressed	U-box domain containing protein, expressed	Nucleus			0.728571	0.823529	A.thaliana
3467	LOC_Os03g35600.1	LOC_Os04g34140.1	Nucleus		serine/threonine-protein kinase receptor precursor, putative, expressed	U-box protein CMPG1, putative, expressed		0.3217		0.728571	0.823529	A.thaliana
3469	LOC_Os01g16010.1	LOC_Os02g39050.1	Chloroplast	Nucleus	BCAS2 protein, putative, expressed	pre-mRNA-splicing factor ISY1, putative, expressed		0.6431				A.thaliana
3486	LOC_Os02g26140.1	LOC_Os12g39980.1	Nucleus		microtubule-binding protein TANGLED1, putative, expressed	kinesin motor domain containing protein, putative, expressed		0.7052	0.4	0.566667	0	A.thaliana
3487	LOC_Os04g57920.1	LOC_Os04g57920.1			OsFBX154 - F-box domain containing protein, expressed	OsFBX154 - F-box domain containing protein, expressed						A.thaliana
3491	LOC_Os05g41210.1	LOC_Os02g52780.1		Mitochondria	OsCam2 - Calmodulin, expressed	bZIP transcription factor, putative, expressed		0.1541	0.352941	0.73913	0.736842	A.thaliana
3492	LOC_Os07g48780.1	LOC_Os02g52780.1		Mitochondria	OsCam1-2 - Calmodulin, expressed	bZIP transcription factor, putative, expressed		0.3281	0.352941	0.73913	0.736842	A.thaliana
3493	LOC_Os03g20370.1	LOC_Os02g52780.1	Cytoplasm	Mitochondria	OsCam1-1 - Calmodulin, expressed	bZIP transcription factor, putative, expressed		0.4988	0.352941	0.73913	0.736842	A.thaliana
3494	LOC_Os01g16240.1	LOC_Os02g52780.1	Nucleus	Mitochondria	OsCam1-3 - Calmodulin, expressed	bZIP transcription factor, putative, expressed		0.2394	0.352941	0.73913	0.736842	A.thaliana
3497	LOC_Os04g40940.1	LOC_Os03g33580.1		Nucleus	mitotic spindle checkpoint protein MAD2, putative, expressed	mitotic checkpoint protein, putative, expressed		0.456				A.thaliana
3498	LOC_Os02g10020.1	LOC_Os03g33580.1	Chloroplast	Nucleus	Mad3/BUB1 homology region 1 domain containing protein, expressed	mitotic checkpoint protein, putative, expressed		0.3492				A.thaliana
3499	LOC_Os06g03660.1	LOC_Os12g07880.1			peroxisomal biogenesis factor 11, putative, expressed	dynamin family protein, putative, expressed		-0.2293				A.thaliana
3500	LOC_Os04g45210.1	LOC_Os12g07880.1			peroxisomal biogenesis factor 11, putative, expressed	dynamin family protein, putative, expressed		-0.1885				A.thaliana
3501	LOC_Os12g07880.1	LOC_Os12g07880.1			dynamin family protein, putative, expressed	dynamin family protein, putative, expressed						A.thaliana
3505	LOC_Os02g51810.1	LOC_Os03g20750.1	Mitochondria	Nucleus	expressed protein	outer mitochondrial membrane porin, putative, expressed		0.5463			0	A.thaliana
3507	LOC_Os01g69250.1	LOC_Os03g20750.1	Nucleus	Nucleus	mitochondrial import receptor subunit TOM20, putative, expressed	outer mitochondrial membrane porin, putative, expressed	Nucleus	0.7737	1	0.596491	0	A.thaliana
3509	LOC_Os02g47180.1	LOC_Os04g46620.1	Nucleus		WD repeat-containing protein, putative, expressed	T-complex protein, putative, expressed		0.5095				A.thaliana,H.sapiens
3510	LOC_Os03g03150.1	LOC_Os04g46620.1	Mitochondria		WD repeat-containing protein, putative, expressed	T-complex protein, putative, expressed		0.2206				A.thaliana
3511	LOC_Os03g33580.1	LOC_Os04g46620.1	Nucleus		mitotic checkpoint protein, putative, expressed	T-complex protein, putative, expressed		0.5347				A.thaliana
3517	LOC_Os01g01960.1	LOC_Os04g57340.1	Chloroplast		transcriptional repressor, putative, expressed	AP2 domain containing protein, expressed			1	1		A.thaliana
3518	LOC_Os03g43890.1	LOC_Os08g04270.1	Nucleus		WD domain, G-beta repeat domain containing protein, expressed	WD domain, G-beta repeat domain containing protein, expressed		0.4201				A.thaliana,D.melanogaster
3519	LOC_Os03g19480.1	LOC_Os08g04270.1	Nucleus		SET domain containing protein, expressed	WD domain, G-beta repeat domain containing protein, expressed		0.2077				A.thaliana
3521	LOC_Os06g16390.1	LOC_Os08g04270.1			SET domain containing protein, expressed	WD domain, G-beta repeat domain containing protein, expressed		0.0976				A.thaliana
3526	LOC_Os03g17610.1	LOC_Os09g10770.1	Mitochondria		OsTOP6A3 - Topoisomerase 6 subunit A homolog 3, expressed	OsTOP6B - Topoisomerase 6 subunit B, expressed			1	1	1	A.thaliana
3527	LOC_Os09g10770.1	LOC_Os09g10770.1			OsTOP6B - Topoisomerase 6 subunit B, expressed	OsTOP6B - Topoisomerase 6 subunit B, expressed						A.thaliana
3532	LOC_Os04g56640.1	LOC_Os06g11370.1			mediator of RNA polymerase II transcription subunit 7, putative, expressed	mediator of RNA polymerase II transcription subunit 6, putative, expressed		0.636		1	1	A.thaliana,S.cerevisiae
3537	LOC_Os03g49500.1	LOC_Os08g44350.1	Nucleus		ethylene receptor, putative, expressed	histidine-containing phosphotransfer protein, putative, expressed		0.2622		0.566667	1	A.thaliana
3543	LOC_Os08g45030.1	LOC_Os11g05090.1			multidrug resistance protein, putative, expressed	peptidyl-prolyl isomerase, putative, expressed		0.1263		0.515152	0.777778	A.thaliana
3544	LOC_Os04g52900.1	LOC_Os11g05090.1			ABC transporter family protein, putative, expressed	peptidyl-prolyl isomerase, putative, expressed		0.5046		0.515152	0.777778	A.thaliana
3547	LOC_Os02g42314.1	LOC_Os04g53690.1	Chloroplast		ubiquitin-conjugating enzyme, putative, expressed	expressed protein						A.thaliana
3548	LOC_Os03g02680.1	LOC_Os04g53680.1	Nucleus		cyclin-dependent kinase A-1, putative, expressed	cyclin, putative, expressed		-0.33		0.515152	0.7	A.thaliana
3555	LOC_Os02g05340.1	LOC_Os06g07878.1	Nucleus		proteasome/cyclosome repeat containing protein, expressed	peptidase, T1 family, putative, expressed		0.2912	1	0.728571	0	A.thaliana,S.cerevisiae
3558	LOC_Os02g05340.1	LOC_Os06g07978.1	Nucleus		proteasome/cyclosome repeat containing protein, expressed	peptidase, T1 family, putative			1	0.728571	0	A.thaliana,S.cerevisiae
3559	LOC_Os11g45530.1	LOC_Os11g45530.1			transposon protein, putative, unclassified	transposon protein, putative, unclassified						A.thaliana
3565	LOC_Os02g40510.1	LOC_Os07g38360.2	Nucleus		response regulator receiver domain containing protein, expressed	expressed protein		0.2849				A.thaliana
3566	LOC_Os01g08700.1	LOC_Os07g38360.2	Nucleus		GIGANTEA, putative, expressed	expressed protein		0.4864				A.thaliana
3567	LOC_Os08g06110.2	LOC_Os07g38360.2			MYB family transcription factor, putative, expressed	expressed protein		0.1857				A.thaliana
3572	LOC_Os02g05340.1	LOC_Os03g48930.1	Nucleus	Nucleus	proteasome/cyclosome repeat containing protein, expressed	peptidase, T1 family, putative, expressed	Nucleus	0.8186	1	0.728571	0	A.thaliana,D.melanogaster,S.cerevisiae
3574	LOC_Os03g20370.1	LOC_Os03g43760.1	Cytoplasm	Nucleus	OsCam1-1 - Calmodulin, expressed	protein kinase domain containing protein, expressed		0.2827		0.472222	0.666667	A.thaliana,H.sapiens
3575	LOC_Os01g16240.1	LOC_Os03g43760.1	Nucleus	Nucleus	OsCam1-3 - Calmodulin, expressed	protein kinase domain containing protein, expressed	Nucleus	0.1895		0.472222	0.666667	A.thaliana,H.sapiens
3578	LOC_Os01g07110.1	LOC_Os11g04954.1	Mitochondria		BRCA2 repeat family protein, expressed	DNA repair protein Rad51, putative, expressed		0.0489	1	0.809524	1	A.thaliana
3579	LOC_Os09g10850.1	LOC_Os11g04954.1			meiotic coiled-coil protein 7, putative, expressed	DNA repair protein Rad51, putative, expressed		0.133				A.thaliana
3583	LOC_Os11g04954.1	LOC_Os11g04954.1			DNA repair protein Rad51, putative, expressed	DNA repair protein Rad51, putative, expressed						A.thaliana,H.sapiens,S.cerevisiae
3585	LOC_Os11g40150.1	LOC_Os12g04980.1			DNA repair protein Rad51, putative, expressed	DNA repair protein Rad51, putative, expressed		0.2756		1	1	A.thaliana,H.sapiens,S.cerevisiae
3590	LOC_Os12g04980.1	LOC_Os12g04980.1			DNA repair protein Rad51, putative, expressed	DNA repair protein Rad51, putative, expressed						A.thaliana,H.sapiens,S.cerevisiae
3591	LOC_Os11g04954.1	LOC_Os12g04980.1			DNA repair protein Rad51, putative, expressed	DNA repair protein Rad51, putative, expressed		0.2844	1	1	1	A.thaliana,H.sapiens,S.cerevisiae
3601	LOC_Os03g42840.1	LOC_Os12g41090.1	Cytoplasm		calcineurin B, putative, expressed	CAMK_KIN1/SNF1/Nim1_like.38 - CAMK includes calcium/calmodulin depedent protein kinases, expressed		-0.0785			0.823529	A.thaliana
3616	LOC_Os03g63940.1	LOC_Os03g53000.1	Mitochondria	Nucleus	CBS domain containing membrane protein, putative, expressed	XRCC4, putative, expressed		0.3055			0	A.thaliana
3628	LOC_Os10g35010.1	LOC_Os07g19030.1			ATTIC110/TIC110, putative, expressed	tic22-like family domain containing protein, expressed		0.3163				A.thaliana
3641	LOC_Os02g51330.1	LOC_Os02g44111.1	Nucleus	Cytoplasm	MAG2, putative, expressed	sec20 domain containing protein, expressed		0.2811		0.314815	0	A.thaliana
3642	LOC_Os05g19270.1	LOC_Os01g08540.1		Nucleus	MSH-like DNA mismatch repair protein, putative, expressed	DNA mismatch repair protein MSH6-2, putative, expressed		0.4851		1	1	A.thaliana
3647	LOC_Os03g58250.1	LOC_Os01g68370.1	Nucleus	Nucleus	bZIP transcription factor domain containing protein, expressed	B3 DNA binding domain containing protein, expressed	Nucleus	0.051	1	1	1	A.thaliana
3648	LOC_Os01g59140.1	LOC_Os01g68370.1	Nucleus	Nucleus	DNA-directed RNA polymerases I, II, and III subunit RPABC1, putative, expressed	B3 DNA binding domain containing protein, expressed	Nucleus	-0.0739	1	1	1	A.thaliana
3649	LOC_Os01g64000.1	LOC_Os01g68370.1	Nucleus	Nucleus	bZIP transcription factor, putative, expressed	B3 DNA binding domain containing protein, expressed	Nucleus	0.6927	1	1	1	A.thaliana
3652	LOC_Os01g57870.1	LOC_Os03g63140.1	Cytoplasm	Nucleus	disease resistance protein RPS2, putative, expressed	nitrate-induced NOI protein, expressed		0.0892				A.thaliana
3662	LOC_Os06g11370.1	LOC_Os03g50380.1		Nucleus	mediator of RNA polymerase II transcription subunit 6, putative, expressed	DNA-directed RNA polymerase I subunit RPA12, putative, expressed		0.4237		0.766917	0.823529	A.thaliana
3663	LOC_Os02g10020.1	LOC_Os04g40940.1	Chloroplast		Mad3/BUB1 homology region 1 domain containing protein, expressed	mitotic spindle checkpoint protein MAD2, putative, expressed		0.8392				A.thaliana,S.cerevisiae
3666	LOC_Os01g27150.1	LOC_Os04g40910.1	Mitochondria		cullin, putative, expressed	OsFBX146 - F-box domain containing protein, expressed		0.3377				A.thaliana
3677	LOC_Os06g43620.1	LOC_Os11g32100.1			haemolysin-III, putative, expressed	inducer of CBF expression 1, putative, expressed		0.0094	1		0.777778	A.thaliana
3679	LOC_Os02g41510.1	LOC_Os11g32100.1	Nucleus		MYB family transcription factor, putative, expressed	inducer of CBF expression 1, putative, expressed		-0.1455	1	1	1	A.thaliana
3680	LOC_Os03g52700.1	LOC_Os11g32100.1	Nucleus		expressed protein	inducer of CBF expression 1, putative, expressed		0.2319				A.thaliana
3681	LOC_Os01g15600.1	LOC_Os01g69980.1	Nucleus	Nucleus	PUR ALPHA-1, putative, expressed	TCP family transcription factor, putative, expressed	Nucleus					A.thaliana
3684	LOC_Os07g04240.1	LOC_Os08g02640.1			succinate dehydrogenase flavoprotein subunit,mitochondrial precursor, putative, expressed	succinate dehydrogenase iron-sulfur subunit 2,mitochondrial precursor, putative, expressed		0.0004	0.857143	1	1	A.thaliana,E.coli K12,H.sapiens,S.cerevisiae
3687	LOC_Os03g12350.1	LOC_Os04g23210.1	Nucleus	Nucleus	two-component response regulator, putative, expressed	expressed protein	Nucleus					A.thaliana
3689	LOC_Os04g25550.1	LOC_Os05g08970.1	Nucleus		FACT complex subunit SPT16, putative, expressed	SSRP1-like FACT complex subunit, putative, expressed		0.4047	1	1		A.thaliana,H.sapiens,S.cerevisiae
3691	LOC_Os11g05090.1	LOC_Os04g38570.1			peptidyl-prolyl isomerase, putative, expressed	multidrug resistance protein, putative, expressed		0.2544		0.515152	0.777778	A.thaliana
3701	LOC_Os08g37400.1	LOC_Os09g24820.1			ZF-HD homeobox protein, putative, expressed	ZF-HD protein dimerisation region containing protein, expressed		-0.0848	0.375	1	1	A.thaliana
3718	LOC_Os02g52780.1	LOC_Os03g30570.1	Mitochondria	Cytoplasm	bZIP transcription factor, putative, expressed	protein of unknown function DUF1675 domain containing protein, expressed		0.3991	1			A.thaliana
3721	LOC_Os03g30570.1	LOC_Os03g30570.1	Cytoplasm	Cytoplasm	protein of unknown function DUF1675 domain containing protein, expressed	protein of unknown function DUF1675 domain containing protein, expressed	Cytoplasm					A.thaliana
3722	LOC_Os01g64000.1	LOC_Os03g30570.1	Nucleus	Cytoplasm	bZIP transcription factor, putative, expressed	protein of unknown function DUF1675 domain containing protein, expressed		-0.0407	1			A.thaliana
3723	LOC_Os07g48780.1	LOC_Os02g49560.1		Mitochondria	OsCam1-2 - Calmodulin, expressed	bZIP transcription factor domain containing protein, expressed		-0.1304	0.352941	0.354167	0.368421	A.thaliana
3724	LOC_Os03g20370.1	LOC_Os02g49560.1	Cytoplasm	Mitochondria	OsCam1-1 - Calmodulin, expressed	bZIP transcription factor domain containing protein, expressed		-0.1436	0.352941	0.354167	0.368421	A.thaliana
3725	LOC_Os01g16240.1	LOC_Os02g49560.1	Nucleus	Mitochondria	OsCam1-3 - Calmodulin, expressed	bZIP transcription factor domain containing protein, expressed		0.0941	0.352941	0.354167	0.368421	A.thaliana
3737	LOC_Os09g30240.1	LOC_Os01g16240.1		Nucleus	phosphofructokinase, putative, expressed	OsCam1-3 - Calmodulin, expressed		-0.2355	0.315789	0.472222	0.666667	A.thaliana
3740	LOC_Os02g52230.1	LOC_Os01g16240.1	Nucleus	Nucleus	coronatine-insensitive protein 1, putative, expressed	OsCam1-3 - Calmodulin, expressed	Nucleus	0.5434				A.thaliana
3745	LOC_Os01g18360.1	LOC_Os01g16240.1	Nucleus	Nucleus	OsIAA4 - Auxin-responsive Aux/IAA gene family member, expressed	OsCam1-3 - Calmodulin, expressed	Nucleus	-0.1829	0.352941	0.809524	0.736842	A.thaliana
3746	LOC_Os09g30240.1	LOC_Os03g20370.1		Cytoplasm	phosphofructokinase, putative, expressed	OsCam1-1 - Calmodulin, expressed		-0.3162	0.315789	0.472222	0.666667	A.thaliana
3747	LOC_Os02g03280.2	LOC_Os03g20370.1	Cytoplasm	Cytoplasm	transmembrane BAX inhibitor motif-containing protein, putative, expressed	OsCam1-1 - Calmodulin, expressed	Cytoplasm	0.6206	0.375	0.515152		A.thaliana
3749	LOC_Os02g52230.1	LOC_Os03g20370.1	Nucleus	Cytoplasm	coronatine-insensitive protein 1, putative, expressed	OsCam1-1 - Calmodulin, expressed		0.454				A.thaliana
3751	LOC_Os01g43410.1	LOC_Os03g20370.1	Cytoplasm	Cytoplasm	CAMK_CAMK_like.9 - CAMK includes calcium/calmodulin depedent protein kinases, expressed	OsCam1-1 - Calmodulin, expressed	Cytoplasm	0.7049		0.472222	1	A.thaliana,S.cerevisiae
3754	LOC_Os01g18360.1	LOC_Os03g20370.1	Nucleus	Cytoplasm	OsIAA4 - Auxin-responsive Aux/IAA gene family member, expressed	OsCam1-1 - Calmodulin, expressed		-0.326	0.352941	0.809524	0.736842	A.thaliana
3755	LOC_Os09g30240.1	LOC_Os07g48780.1			phosphofructokinase, putative, expressed	OsCam1-2 - Calmodulin, expressed		-0.4247	0.315789	0.472222	0.666667	A.thaliana
3756	LOC_Os02g03280.2	LOC_Os07g48780.1	Cytoplasm		transmembrane BAX inhibitor motif-containing protein, putative, expressed	OsCam1-2 - Calmodulin, expressed		0.4644	0.375	0.515152		A.thaliana
3757	LOC_Os06g40370.1	LOC_Os07g48780.1			CAMK_KIN1/SNF1/Nim1_like.27 - CAMK includes calcium/calmodulin depedent protein kinases, expressed	OsCam1-2 - Calmodulin, expressed		0.1013		0.472222	0.823529	A.thaliana
3758	LOC_Os02g52230.1	LOC_Os07g48780.1	Nucleus		coronatine-insensitive protein 1, putative, expressed	OsCam1-2 - Calmodulin, expressed		0.2777				A.thaliana
3760	LOC_Os01g43410.1	LOC_Os07g48780.1	Cytoplasm		CAMK_CAMK_like.9 - CAMK includes calcium/calmodulin depedent protein kinases, expressed	OsCam1-2 - Calmodulin, expressed		0.7353		0.472222	1	A.thaliana,S.cerevisiae
3763	LOC_Os01g18360.1	LOC_Os07g48780.1	Nucleus		OsIAA4 - Auxin-responsive Aux/IAA gene family member, expressed	OsCam1-2 - Calmodulin, expressed		-0.3065	0.352941	0.809524	0.736842	A.thaliana
3764	LOC_Os10g33970.1	LOC_Os01g68120.1		Nucleus	double-stranded RNA binding motif containing protein, expressed	DCL3, putative, expressed		0.1755	1		1	A.thaliana
3766	LOC_Os11g01869.1	LOC_Os01g68120.1		Nucleus	double-stranded RNA binding motif containing protein, expressed	DCL3, putative, expressed			1	0.515152	1	A.thaliana
3772	LOC_Os05g41210.1	LOC_Os01g64490.1		Mitochondria	OsCam2 - Calmodulin, expressed	protein kinase domain containing protein, expressed		0.1306		0.472222	0.666667	A.thaliana
3777	LOC_Os01g73880.1	LOC_Os02g10120.1	Nucleus	Nucleus	eukaryotic translation initiation factor, putative, expressed	lipoxygenase, putative, expressed	Nucleus	-0.432		0.566667	0.388889	A.thaliana
3780	LOC_Os07g04530.1	LOC_Os12g01190.1			GYF domain containing protein, putative, expressed	RNA recognition motif containing protein, putative, expressed					0	A.thaliana
3787	LOC_Os02g35970.1	LOC_Os12g01140.1	Cytoplasm		BTBN2 - Bric-a-Brac, Tramtrack, Broad Complex BTB domain with non-phototropic hypocotyl 3 NPH3 and coiled-coil domains, expressed	AGC_PVPK_like_kin82y.2 - ACG kinases include homologs to PKA, PKG and PKC, expressed				0.326923	1	A.thaliana
3789	LOC_Os01g57870.1	LOC_Os12g01140.1	Cytoplasm		disease resistance protein RPS2, putative, expressed	AGC_PVPK_like_kin82y.2 - ACG kinases include homologs to PKA, PKG and PKC, expressed				0.453333	1	A.thaliana
3790	LOC_Os12g01140.1	LOC_Os12g01140.1			AGC_PVPK_like_kin82y.2 - ACG kinases include homologs to PKA, PKG and PKC, expressed	AGC_PVPK_like_kin82y.2 - ACG kinases include homologs to PKA, PKG and PKC, expressed						A.thaliana,H.sapiens
3792	LOC_Os01g15990.1	LOC_Os12g01140.1	Cytoplasm		expressed protein	AGC_PVPK_like_kin82y.2 - ACG kinases include homologs to PKA, PKG and PKC, expressed				1	0.7	A.thaliana
3793	LOC_Os04g43690.1	LOC_Os04g22360.1		Nucleus	DUF647 domain containing protein, putative, expressed	DUF647 domain containing protein, putative, expressed		0.3096				A.thaliana
3796	LOC_Os03g35600.1	LOC_Os03g16824.1	Nucleus	Nucleus	serine/threonine-protein kinase receptor precursor, putative, expressed	spotted leaf 11, putative, expressed	Nucleus	-0.0825		0.728571	0.823529	A.thaliana
3798	LOC_Os05g05950.1	LOC_Os03g16440.1		Nucleus	TOC159, putative, expressed	outer membrane protein, OMP85 family, putative, expressed		0.38	0.5	0.515152		A.thaliana
3801	LOC_Os02g10390.1	LOC_Os08g33820.1	Mitochondria		chlorophyll A-B binding protein, putative, expressed	chlorophyll A-B binding protein, putative, expressed		0.9627	1	1		A.thaliana
3802	LOC_Os04g54940.1	LOC_Os04g54940.1			ATEB1A-like microtubule associated protein, putative, expressed	ATEB1A-like microtubule associated protein, putative, expressed						A.thaliana,C.elegans,H.sapiens,S.cerevisiae
3804	LOC_Os09g37270.1	LOC_Os02g50860.1		Nucleus	ATROPGEF7/ROPGEF7, putative, expressed	ras-related protein, putative, expressed		0.6365			0	A.thaliana
3805	LOC_Os09g37270.1	LOC_Os06g12790.1			ATROPGEF7/ROPGEF7, putative, expressed	ras-related protein, putative, expressed		0.3741			0	A.thaliana
3807	LOC_Os09g22450.1	LOC_Os09g22450.1			lipase, putative, expressed	lipase, putative, expressed						A.thaliana
3808	LOC_Os01g74146.1	LOC_Os02g43920.1	Cytoplasm	Cytoplasm	WD repeat-containing protein, putative, expressed	cell division cycle protein 23, putative, expressed	Cytoplasm	0.5334				A.thaliana,H.sapiens,S.cerevisiae
3811	LOC_Os04g40850.1	LOC_Os02g43920.1		Cytoplasm	26S proteasome non-ATPase regulatory subunit 6, putative, expressed	cell division cycle protein 23, putative, expressed		0.4549	0.8			A.thaliana
3812	LOC_Os02g38810.1	LOC_Os02g43920.1	Mitochondria	Cytoplasm	26S proteasome non-ATPase regulatory subunit 6, putative, expressed	cell division cycle protein 23, putative, expressed		0.3821	0.8			A.thaliana
3820	LOC_Os12g39830.1	LOC_Os02g50630.1		Nucleus	cyclin, putative, expressed	E2F family transcription factor protein, putative, expressed		0.7626	1	0.539683	0.388889	A.thaliana
3822	LOC_Os03g05300.1	LOC_Os02g50630.1	Mitochondria	Nucleus	cyclin-dependent kinases regulatory subunit 1, putative, expressed	E2F family transcription factor protein, putative, expressed				0.539683	0	A.thaliana
3832	LOC_Os12g04520.1	LOC_Os02g30460.1		Mitochondria	FAD-binding and arabino-lactone oxidase domains containing protein, putative, expressed	uncharacterized protein MJ0304, putative, expressed					0.736842	A.thaliana
3833	LOC_Os11g04740.1	LOC_Os02g30460.1		Mitochondria	FAD-binding and arabino-lactone oxidase domains containing protein, putative, expressed	uncharacterized protein MJ0304, putative, expressed					0.736842	A.thaliana
3878	LOC_Os01g74146.1	LOC_Os03g02680.1	Cytoplasm	Nucleus	WD repeat-containing protein, putative, expressed	cyclin-dependent kinase A-1, putative, expressed		0.2975				A.thaliana,H.sapiens,S.cerevisiae
3883	LOC_Os03g60760.1	LOC_Os03g02680.1	Nucleus	Nucleus	hypothetical protein	cyclin-dependent kinase A-1, putative, expressed	Nucleus					A.thaliana
3890	LOC_Os02g56520.1	LOC_Os03g02680.1	Nucleus	Nucleus	expressed protein	cyclin-dependent kinase A-1, putative, expressed	Nucleus					A.thaliana
3892	LOC_Os03g02680.1	LOC_Os03g02680.1	Nucleus	Nucleus	cyclin-dependent kinase A-1, putative, expressed	cyclin-dependent kinase A-1, putative, expressed	Nucleus					A.thaliana,H.sapiens,S.cerevisiae
3895	LOC_Os02g50630.1	LOC_Os03g02680.1	Nucleus	Nucleus	E2F family transcription factor protein, putative, expressed	cyclin-dependent kinase A-1, putative, expressed	Nucleus	0.3439		0.579545	0.411765	A.thaliana
3898	LOC_Os02g05330.1	LOC_Os03g02680.1	Nucleus	Nucleus	DEAD-box ATP-dependent RNA helicase, putative, expressed	cyclin-dependent kinase A-1, putative, expressed	Nucleus	-0.0947		0.708333	1	A.thaliana,S.cerevisiae
3908	LOC_Os03g12414.1	LOC_Os03g02680.1	Nucleus	Nucleus	cyclin, putative, expressed	cyclin-dependent kinase A-1, putative, expressed	Nucleus	0.0838		0.515152		A.thaliana
3909	LOC_Os02g04240.1	LOC_Os03g02680.1	Nucleus	Nucleus	wee1-like protein kinase, putative, expressed	cyclin-dependent kinase A-1, putative, expressed	Nucleus	0.3832		1	1	A.thaliana
3912	LOC_Os03g02680.1	LOC_Os11g24570.1	Nucleus		cyclin-dependent kinase A-1, putative, expressed	PPR repeat domain containing protein, putative, expressed		-0.0279			0.777778	A.thaliana
3919	LOC_Os03g21080.1	LOC_Os01g37110.1	Nucleus	Cytoplasm	guanine nucleotide exchange factor, putative, expressed	ABIL2, putative, expressed		0.5209				A.thaliana
3921	LOC_Os06g50340.1	LOC_Os03g56270.1		Nucleus	receptor protein kinase CLAVATA1 precursor, putative, expressed	receptor protein kinase CLAVATA1 precursor, putative, expressed		0.0461		1	1	A.thaliana
3923	LOC_Os04g40940.1	LOC_Os03g25620.1		Cytoplasm	mitotic spindle checkpoint protein MAD2, putative, expressed	LTV1, putative, expressed		0.2444				A.thaliana
3929	LOC_Os05g38730.1	LOC_Os07g42660.1			SAC3/GANP family protein, putative, expressed	OsCML13 - Calmodulin-related calcium sensor protein, expressed		0.0263				A.thaliana
3933	LOC_Os02g39720.2	LOC_Os10g02630.1	Nucleus		splicing factor, arginine/serine-rich 7, putative, expressed	transposon protein, putative, CACTA, En/Spm sub-class, expressed		0.708			1	A.thaliana,C.elegans
3934	LOC_Os07g08190.1	LOC_Os10g02630.1			cyclophilin, putative, expressed	transposon protein, putative, CACTA, En/Spm sub-class, expressed		0.6432			0	A.thaliana
3936	LOC_Os03g25770.1	LOC_Os10g02630.1	Nucleus		RNA recognition motif containing protein, putative, expressed	transposon protein, putative, CACTA, En/Spm sub-class, expressed		0.3853			1	A.thaliana,H.sapiens
3937	LOC_Os01g72890.1	LOC_Os10g02630.1	Nucleus		transposon protein, putative, CACTA, En/Spm sub-class, expressed	transposon protein, putative, CACTA, En/Spm sub-class, expressed		0.7368			1	A.thaliana,H.sapiens
3938	LOC_Os07g47630.1	LOC_Os10g02630.1			RNA recognition motif containing protein, expressed	transposon protein, putative, CACTA, En/Spm sub-class, expressed		-0.1042			1	A.thaliana,H.sapiens
3939	LOC_Os05g30140.1	LOC_Os10g02630.1			RNA recognition motif containing protein, expressed	transposon protein, putative, CACTA, En/Spm sub-class, expressed		0.4836			1	A.thaliana,H.sapiens
3941	LOC_Os03g01530.1	LOC_Os11g39140.1	Mitochondria		tubulin/FtsZ domain containing protein, putative, expressed	thioredoxin domain-containing protein 9, putative, expressed						A.thaliana,S.cerevisiae
3951	LOC_Os11g32650.1	LOC_Os04g56700.1			chalcone synthase, putative, expressed	naringenin,2-oxoglutarate 3-dioxygenase, putative, expressed		0.1057		0.298246	0.466667	A.thaliana
3952	LOC_Os02g52840.1	LOC_Os04g56700.1	Nucleus		flavonol synthase/flavanone 3-hydroxylase, putative, expressed	naringenin,2-oxoglutarate 3-dioxygenase, putative, expressed		0.117			1	A.thaliana
3961	LOC_Os03g50860.1	LOC_Os12g02250.1	Nucleus		histidine kinase, putative, expressed	STE_PAK_Ste20_Slob_Wnk.3 - STE kinases include homologs to sterile 7, sterile 11 and sterile 20 from yeast, expressed		-0.0322		0.826389	1	A.thaliana
3964	LOC_Os02g51180.1	LOC_Os03g18360.1	Nucleus	Mitochondria	cullin, putative, expressed	BTBT1 - Bric-a-Brac, Tramtrack, Broad Complex BTB domain with tetratricopeptide repeats, expressed		-0.1394			0.875	A.thaliana
3972	LOC_Os07g31300.1	LOC_Os08g37320.1			ATP synthase delta chain, mitochondrial precursor, putative, expressed	expressed protein		0.9137	0.72	1	0.933333	A.thaliana
3976	LOC_Os09g22450.1	LOC_Os11g09010.3			lipase, putative, expressed	lipase, putative, expressed				1	1	A.thaliana
3977	LOC_Os11g32100.1	LOC_Os03g13170.1		Nucleus	inducer of CBF expression 1, putative, expressed	ubiquitin fusion protein, putative, expressed		0.1092	1	0.443478	0	A.thaliana
3978	LOC_Os03g12350.1	LOC_Os03g13170.1	Nucleus	Nucleus	two-component response regulator, putative, expressed	ubiquitin fusion protein, putative, expressed	Nucleus	0.2399	1	0.443478	0	A.thaliana
3979	LOC_Os02g58640.1	LOC_Os03g13170.1	Nucleus	Nucleus	tumor susceptibility gene 101, putative, expressed	ubiquitin fusion protein, putative, expressed	Nucleus	0.0656		0.745614		A.thaliana,S.cerevisiae
3981	LOC_Os11g32100.1	LOC_Os09g39500.1			inducer of CBF expression 1, putative, expressed	ubiquitin fusion protein, putative, expressed		0.1982	1	0.443478	0	A.thaliana
3982	LOC_Os03g12350.1	LOC_Os09g39500.1	Nucleus		two-component response regulator, putative, expressed	ubiquitin fusion protein, putative, expressed		0.0868	1	0.443478	0	A.thaliana
3983	LOC_Os02g58640.1	LOC_Os09g39500.1	Nucleus		tumor susceptibility gene 101, putative, expressed	ubiquitin fusion protein, putative, expressed		-0.0874		0.745614		A.thaliana,S.cerevisiae
3984	LOC_Os05g01460.1	LOC_Os09g39500.1			STIP1 homology and U box-containing protein 1, putative, expressed	ubiquitin fusion protein, putative, expressed		-0.0218	0.461538	0.674603	0	A.thaliana
3986	LOC_Os04g51120.1	LOC_Os11g02464.1			ENTH domain containing protein, expressed	vacuolar-sorting receptor precursor, putative, expressed		0.4384				A.thaliana
3988	LOC_Os11g02464.1	LOC_Os11g02464.1			vacuolar-sorting receptor precursor, putative, expressed	vacuolar-sorting receptor precursor, putative, expressed						A.thaliana
3989	LOC_Os12g01390.1	LOC_Os11g02464.1			clathrin heavy chain, putative, expressed	vacuolar-sorting receptor precursor, putative, expressed			0.533333		0.823529	A.thaliana
3990	LOC_Os11g01380.1	LOC_Os11g02464.1			clathrin heavy chain, putative, expressed	vacuolar-sorting receptor precursor, putative, expressed			0.533333		0.823529	A.thaliana
3991	LOC_Os02g24134.1	LOC_Os11g02464.1	Nucleus		Sec1 family transport protein, putative, expressed	vacuolar-sorting receptor precursor, putative, expressed		0.1983				A.thaliana
3992	LOC_Os04g51120.1	LOC_Os12g02390.1			ENTH domain containing protein, expressed	vacuolar-sorting receptor precursor, putative, expressed		0.3152				A.thaliana
3993	LOC_Os12g02390.1	LOC_Os12g02390.1			vacuolar-sorting receptor precursor, putative, expressed	vacuolar-sorting receptor precursor, putative, expressed						A.thaliana
3994	LOC_Os11g02464.1	LOC_Os12g02390.1			vacuolar-sorting receptor precursor, putative, expressed	vacuolar-sorting receptor precursor, putative, expressed		0.8638	1		1	A.thaliana
3995	LOC_Os12g01390.1	LOC_Os12g02390.1			clathrin heavy chain, putative, expressed	vacuolar-sorting receptor precursor, putative, expressed			0.533333		0.823529	A.thaliana
3996	LOC_Os11g01380.1	LOC_Os12g02390.1			clathrin heavy chain, putative, expressed	vacuolar-sorting receptor precursor, putative, expressed			0.533333		0.823529	A.thaliana
3997	LOC_Os02g24134.1	LOC_Os12g02390.1	Nucleus		Sec1 family transport protein, putative, expressed	vacuolar-sorting receptor precursor, putative, expressed		0.2324				A.thaliana
3998	LOC_Os06g11370.1	LOC_Os05g06290.1			mediator of RNA polymerase II transcription subunit 6, putative, expressed	expressed protein		0.5626				A.thaliana
3999	LOC_Os04g57140.2	LOC_Os12g29580.1			kinesin motor domain containing protein, putative, expressed	AGC_PVPK_like_kin82y.19 - ACG kinases include homologs to PKA, PKG and PKC, expressed				0.435897	1	A.thaliana
4001	LOC_Os12g29580.1	LOC_Os12g29580.1			AGC_PVPK_like_kin82y.19 - ACG kinases include homologs to PKA, PKG and PKC, expressed	AGC_PVPK_like_kin82y.19 - ACG kinases include homologs to PKA, PKG and PKC, expressed						A.thaliana,H.sapiens,S.cerevisiae
4016	LOC_Os11g07040.1	LOC_Os03g16050.1		Cytoplasm	CAMK_CAMK_like.43 - CAMK includes calcium/calmodulin depedent protein kinases, expressed	fructose-1,6-bisphosphatase, putative, expressed		-0.4927		0.51	0.933333	A.thaliana
4017	LOC_Os08g29110.1	LOC_Os01g63220.1		Nucleus	thioredoxin, putative, expressed	kinase, pfkB family, putative, expressed		0.7271		0.283333		A.thaliana
4018	LOC_Os02g52290.1	LOC_Os06g27970.1	Mitochondria		peptidyl-prolyl cis-trans isomerase, FKBP-type, putative, expressed	FKBP12-interacting protein of 37 kDa, putative, expressed		-0.1509				A.thaliana
4022	LOC_Os01g67160.1	LOC_Os01g67160.1	Nucleus	Nucleus	cyclin-dependent kinase B1-1, putative, expressed	cyclin-dependent kinase B1-1, putative, expressed	Nucleus					A.thaliana
4023	LOC_Os03g02680.1	LOC_Os01g67160.1	Nucleus	Nucleus	cyclin-dependent kinase A-1, putative, expressed	cyclin-dependent kinase B1-1, putative, expressed	Nucleus	0.2592		1	1	A.thaliana
4025	LOC_Os08g42600.1	LOC_Os01g67160.1		Nucleus	retinoblastoma-related protein-like, putative, expressed	cyclin-dependent kinase B1-1, putative, expressed		0.6933				A.thaliana
4041	LOC_Os03g08050.1	LOC_Os12g02870.1	Nucleus		elongation factor Tu, putative, expressed	GRAS family transcription factor domain containing protein, expressed			1	0.579545	0.736842	A.thaliana
4042	LOC_Os03g08020.1	LOC_Os12g02870.1	Nucleus		elongation factor Tu, putative, expressed	GRAS family transcription factor domain containing protein, expressed			1	0.579545	0.736842	A.thaliana
4043	LOC_Os03g08010.1	LOC_Os12g02870.1	Nucleus		elongation factor Tu, putative	GRAS family transcription factor domain containing protein, expressed			1	0.579545	0.736842	A.thaliana
4044	LOC_Os07g39820.1	LOC_Os12g02870.1			SHR, putative, expressed	GRAS family transcription factor domain containing protein, expressed			1	1		A.thaliana
4047	LOC_Os12g02870.1	LOC_Os12g02870.1			GRAS family transcription factor domain containing protein, expressed	GRAS family transcription factor domain containing protein, expressed						A.thaliana
4049	LOC_Os01g14010.1	LOC_Os12g02870.1	Nucleus		ZOS1-05 - C2H2 zinc finger protein, expressed	GRAS family transcription factor domain containing protein, expressed			0.615385	1	1	A.thaliana
4053	LOC_Os01g66030.1	LOC_Os06g49840.1	Nucleus		OsMADS2 - MADS-box family gene with MIKCc type-box, expressed	OsMADS16 - MADS-box family gene with MIKCc type-box, expressed		0.5414	1	1	1	A.thaliana,S.cerevisiae
4055	LOC_Os01g10504.1	LOC_Os06g49840.1	Nucleus		OsMADS3 - MADS-box family gene with MIKCc type-box, expressed	OsMADS16 - MADS-box family gene with MIKCc type-box, expressed		0.4604	1	1	1	A.thaliana,S.cerevisiae
4056	LOC_Os06g49840.1	LOC_Os06g49840.1			OsMADS16 - MADS-box family gene with MIKCc type-box, expressed	OsMADS16 - MADS-box family gene with MIKCc type-box, expressed						A.thaliana,S.cerevisiae
4057	LOC_Os11g10070.1	LOC_Os06g49840.1			transcriptional corepressor SEUSS, putative, expressed	OsMADS16 - MADS-box family gene with MIKCc type-box, expressed						A.thaliana
4064	LOC_Os03g53960.1	LOC_Os10g28040.1	Nucleus		transcriptional adaptor, putative, expressed	histone acetyltransferase GCN5, putative, expressed		0.6205			0.7	A.thaliana,D.melanogaster,H.sapiens,S.cerevisiae
4066	LOC_Os02g16680.1	LOC_Os03g58250.1	Mitochondria	Nucleus	bZIP transcription factor domain containing protein, expressed	bZIP transcription factor domain containing protein, expressed		0.1836	1	1	1	A.thaliana
4068	LOC_Os02g03960.1	LOC_Os03g58250.1	Nucleus	Nucleus	CPuORF1 - conserved peptide uORF-containing transcript, expressed	bZIP transcription factor domain containing protein, expressed	Nucleus	-0.1665	1	1	1	A.thaliana
4070	LOC_Os03g58250.1	LOC_Os03g58250.1	Nucleus	Nucleus	bZIP transcription factor domain containing protein, expressed	bZIP transcription factor domain containing protein, expressed	Nucleus					A.thaliana
4085	LOC_Os02g51810.1	LOC_Os03g06740.1	Mitochondria	Nucleus	expressed protein	glutathione reductase, putative, expressed		-0.3492			0.823529	A.thaliana
4086	LOC_Os06g07160.1	LOC_Os03g06740.1		Nucleus	expressed protein	glutathione reductase, putative, expressed		-0.3909				A.thaliana
4087	LOC_Os01g69250.1	LOC_Os03g06740.1	Nucleus	Nucleus	mitochondrial import receptor subunit TOM20, putative, expressed	glutathione reductase, putative, expressed	Nucleus	-0.2934	0.705882	0.566667	0.388889	A.thaliana
4094	LOC_Os01g39770.1	LOC_Os10g30520.1	Nucleus		calcineurin B, putative, expressed	ras-related protein, putative, expressed		-0.1461			0.666667	A.thaliana
4095	LOC_Os01g04814.1	LOC_Os10g30520.1	Nucleus		vacuolar protein sorting-associating protein 4B, putative, expressed	ras-related protein, putative, expressed		0.407			1	A.thaliana
4098	LOC_Os03g35600.1	LOC_Os06g01304.1	Nucleus		serine/threonine-protein kinase receptor precursor, putative, expressed	spotted leaf 11, putative, expressed		0.2624		0.728571	0.823529	A.thaliana
4100	LOC_Os01g47650.1	LOC_Os04g14654.1	Chloroplast	Mitochondria	vacuolar protein sorting-associated protein 16, putative, expressed	Sec1 family transport protein, putative, expressed		0.3744		0.68		A.thaliana,H.sapiens,S.cerevisiae
4104	LOC_Os03g02680.1	LOC_Os11g01170.1	Nucleus		cyclin-dependent kinase A-1, putative, expressed	tonneau 1b, putative, expressed						A.thaliana
4106	LOC_Os03g02680.1	LOC_Os12g01170.1	Nucleus		cyclin-dependent kinase A-1, putative, expressed	FGFR1 oncogene partner, putative, expressed						A.thaliana
4124	LOC_Os08g37960.1	LOC_Os12g38430.1			RNA recognition motif containing protein, expressed	SR repressor protein, putative, expressed		0.7			1	A.thaliana
4125	LOC_Os03g24890.1	LOC_Os12g38430.1	Nucleus		RNA recognition motif containing protein, putative, expressed	SR repressor protein, putative, expressed		0.5713			1	A.thaliana
4128	LOC_Os02g39720.2	LOC_Os12g38430.1	Nucleus		splicing factor, arginine/serine-rich 7, putative, expressed	SR repressor protein, putative, expressed		0.6674			1	A.thaliana
4129	LOC_Os07g08190.1	LOC_Os12g38430.1			cyclophilin, putative, expressed	SR repressor protein, putative, expressed		0.4165			0	A.thaliana
4130	LOC_Os12g38430.1	LOC_Os12g38430.1			SR repressor protein, putative, expressed	SR repressor protein, putative, expressed						A.thaliana
4133	LOC_Os03g25770.1	LOC_Os12g38430.1	Nucleus		RNA recognition motif containing protein, putative, expressed	SR repressor protein, putative, expressed		0.5787			1	A.thaliana
4134	LOC_Os09g33870.1	LOC_Os12g38430.1			RNA recognition motif containing protein, putative, expressed	SR repressor protein, putative, expressed		0.5991			1	A.thaliana
4135	LOC_Os05g02880.1	LOC_Os12g38430.1			splicing factor, arginine/serine-rich 7, putative, expressed	SR repressor protein, putative, expressed		0.4943			1	A.thaliana
4138	LOC_Os06g45910.1	LOC_Os12g38430.1			peptidyl-prolyl cis-trans isomerase-like 4, putative, expressed	SR repressor protein, putative, expressed		0.4297			1	A.thaliana
4141	LOC_Os10g02500.1	LOC_Os05g38370.1			serine/threonine-protein kinase BRI1-like 2 precursor, putative, expressed	peptidyl-prolyl cis-trans isomerase, FKBP-type, putative, expressed		-0.3215		0.708333	0.388889	A.thaliana
4149	LOC_Os04g34930.1	LOC_Os07g03230.1			COP9 signalosome complex subunit 8, putative, expressed	eukaryotic translation initiation factor 3 subunit C, putative, expressed		0.546				A.thaliana
4150	LOC_Os03g02540.1	LOC_Os07g03230.1	Nucleus		proteasome subunit, putative, expressed	eukaryotic translation initiation factor 3 subunit C, putative, expressed		0.4987				A.thaliana
4155	LOC_Os02g07630.1	LOC_Os02g32814.1	Nucleus	Nucleus	copper-transporting ATPase, putative, expressed	heavy metal-associated domain containing protein, expressed	Nucleus	0.0987		1	1	A.thaliana
4156	LOC_Os02g10290.1	LOC_Os02g32814.1	Mitochondria	Nucleus	copper-transporting ATPase, putative, expressed	heavy metal-associated domain containing protein, expressed		-0.0854		1	1	A.thaliana
4161	LOC_Os10g02500.1	LOC_Os05g24880.1			serine/threonine-protein kinase BRI1-like 2 precursor, putative, expressed	dehydrogenase, putative, expressed		0.0043		0.515152	0.777778	A.thaliana
4164	LOC_Os03g41460.1	LOC_Os01g16090.1	Nucleus	Nucleus	CAMK_CAMK_like.20 - CAMK includes calcium/calmodulin depedent protein kinases, expressed	RNA binding protein, putative, expressed	Nucleus	-0.2013		0.708333	0.7	A.thaliana
4165	LOC_Os01g16090.1	LOC_Os01g16090.1	Nucleus	Nucleus	RNA binding protein, putative, expressed	RNA binding protein, putative, expressed	Nucleus					A.thaliana
4170	LOC_Os08g44350.1	LOC_Os12g04500.1			histidine-containing phosphotransfer protein, putative, expressed	response regulator receiver domain containing protein				1	0.933333	A.thaliana
4175	LOC_Os07g25390.1	LOC_Os12g04510.1			DRD1, putative, expressed	DNA-directed RNA polymerases I, II, and III subunit RPABC1, putative, expressed					1	A.thaliana
4177	LOC_Os12g07880.1	LOC_Os03g24060.1		Nucleus	dynamin family protein, putative, expressed	tetratricopeptide repeat containing protein, putative, expressed					0.777778	A.thaliana
4180	LOC_Os05g42300.1	LOC_Os07g44190.1			NAF1 domain containing protein, expressed	h/ACA ribonucleoprotein complex subunit 4, putative, expressed		0.525				A.thaliana,S.cerevisiae
4184	LOC_Os01g10504.1	LOC_Os02g36924.1	Nucleus	Mitochondria	OsMADS3 - MADS-box family gene with MIKCc type-box, expressed	OsMADS27 - MADS-box family gene with MIKCc type-box, expressed		-0.1421	1	1	1	A.thaliana,H.sapiens,S.cerevisiae
4187	LOC_Os02g36924.1	LOC_Os02g36924.1	Mitochondria	Mitochondria	OsMADS27 - MADS-box family gene with MIKCc type-box, expressed	OsMADS27 - MADS-box family gene with MIKCc type-box, expressed	Mitochondria					A.thaliana,H.sapiens,S.cerevisiae
4196	LOC_Os02g49840.1	LOC_Os02g49840.1	Mitochondria	Mitochondria	OsMADS57 - MADS-box family gene with MIKCc type-box, expressed	OsMADS57 - MADS-box family gene with MIKCc type-box, expressed	Mitochondria					A.thaliana,H.sapiens,S.cerevisiae
4206	LOC_Os10g41960.1	LOC_Os07g12110.1			eukaryotic translation initiation factor 3 subunit B, putative, expressed	eukaryotic translation initiation factor 3 subunit E, putative, expressed		0.7463	1	1	1	A.thaliana
4207	LOC_Os07g03230.1	LOC_Os07g12110.1			eukaryotic translation initiation factor 3 subunit C, putative, expressed	eukaryotic translation initiation factor 3 subunit E, putative, expressed		0.587	1	1	1	A.thaliana,H.sapiens
4209	LOC_Os04g30780.1	LOC_Os07g12110.1			eukaryotic translation initiation factor 3 subunit H, putative, expressed	eukaryotic translation initiation factor 3 subunit E, putative, expressed		0.8427				A.thaliana,H.sapiens
4226	LOC_Os05g48880.1	LOC_Os03g03130.1		Nucleus	expressed protein	ubiquitin-conjugating enzyme, putative, expressed		-0.1096				A.thaliana
4230	LOC_Os05g41210.1	LOC_Os01g11350.1		Mitochondria	OsCam2 - Calmodulin, expressed	bZIP transcription factor domain containing protein, expressed		0.1263	0.352941	0.354167	0.368421	A.thaliana
4231	LOC_Os07g48780.1	LOC_Os01g11350.1		Mitochondria	OsCam1-2 - Calmodulin, expressed	bZIP transcription factor domain containing protein, expressed		0.0218	0.352941	0.354167	0.368421	A.thaliana
4232	LOC_Os03g20370.1	LOC_Os01g11350.1	Cytoplasm	Mitochondria	OsCam1-1 - Calmodulin, expressed	bZIP transcription factor domain containing protein, expressed		0.1461	0.352941	0.354167	0.368421	A.thaliana
4233	LOC_Os01g16240.1	LOC_Os01g11350.1	Nucleus	Mitochondria	OsCam1-3 - Calmodulin, expressed	bZIP transcription factor domain containing protein, expressed		0.2705	0.352941	0.354167	0.368421	A.thaliana
4240	LOC_Os01g53600.1	LOC_Os09g33930.1	Mitochondria		farnesyltransferase subunit beta, putative, expressed	farnesyltransferase/geranylgeranyltransferase type-1 subunitalpha, putative, expressed		0.4738		0.195402	0.54902	A.thaliana,C.elegans,H.sapiens,S.cerevisiae
4241	LOC_Os01g05680.1	LOC_Os09g33930.1	Nucleus		geranylgeranyl transferase type-1 subunit beta, putative	farnesyltransferase/geranylgeranyltransferase type-1 subunitalpha, putative, expressed		0.1411			0.388889	A.thaliana
4242	LOC_Os03g43670.1	LOC_Os03g43670.1	Chloroplast	Chloroplast	TKL_IRAK_CR4L.1 - The CR4L subfamily has homology with Crinkly4, expressed	TKL_IRAK_CR4L.1 - The CR4L subfamily has homology with Crinkly4, expressed	Chloroplast					A.thaliana,C.elegans,H.sapiens
4243	LOC_Os01g74650.1	LOC_Os01g74650.1	Nucleus	Nucleus	cysteine synthase, mitochondrial precursor, putative, expressed	cysteine synthase, mitochondrial precursor, putative, expressed	Nucleus					A.thaliana,S.cerevisiae
4247	LOC_Os01g16010.1	LOC_Os10g41820.1	Chloroplast		BCAS2 protein, putative, expressed	dynamin family protein, putative, expressed		-0.1141				A.thaliana
4269	LOC_Os03g02540.1	LOC_Os03g02540.1	Nucleus	Nucleus	proteasome subunit, putative, expressed	proteasome subunit, putative, expressed	Nucleus					A.thaliana
4272	LOC_Os01g17180.1	LOC_Os03g02540.1	Nucleus	Nucleus	proteasome subunit, putative, expressed	proteasome subunit, putative, expressed	Nucleus	0.5761				A.thaliana,C.elegans
4274	LOC_Os06g45460.1	LOC_Os03g02540.1		Nucleus	OsFBX202 - F-box domain containing protein	proteasome subunit, putative, expressed		-0.5398				A.thaliana
4275	LOC_Os04g30780.1	LOC_Os03g02540.1		Nucleus	eukaryotic translation initiation factor 3 subunit H, putative, expressed	proteasome subunit, putative, expressed		0.8247				A.thaliana
4277	LOC_Os05g30970.1	LOC_Os09g35780.1			copine, putative, expressed	BAP2, putative, expressed		0.1822				A.thaliana
4278	LOC_Os02g10390.1	LOC_Os07g38960.1	Mitochondria		chlorophyll A-B binding protein, putative, expressed	chlorophyll A-B binding protein, putative, expressed			1	1		A.thaliana
4287	LOC_Os04g35240.1	LOC_Os02g15950.1		Nucleus	CAMK_CAMK_like.25 - CAMK includes calcium/calmodulin depedent protein kinases, expressed	OsFBK5 - F-box domain and kelch repeat containing protein, expressed		0.3959				A.thaliana
4289	LOC_Os04g43922.1	LOC_Os09g07820.1			exosome complex exonuclease rrp4, putative, expressed	exosome complex exonuclease, putative, expressed		0.828				A.thaliana,H.sapiens,S.cerevisiae
4290	LOC_Os12g38430.1	LOC_Os04g02870.1		Nucleus	SR repressor protein, putative, expressed	RNA recognition motif containing protein, putative, expressed		0.7017			1	A.thaliana
4292	LOC_Os03g53720.1	LOC_Os04g02870.1	Mitochondria	Nucleus	SRPK4, putative, expressed	RNA recognition motif containing protein, putative, expressed		0.4876		0.515152	1	A.thaliana
4294	LOC_Os05g02880.1	LOC_Os04g02870.1		Nucleus	splicing factor, arginine/serine-rich 7, putative, expressed	RNA recognition motif containing protein, putative, expressed		0.6636	0.352941	0.217949	1	A.thaliana
4299	LOC_Os05g41210.1	LOC_Os08g43390.1			OsCam2 - Calmodulin, expressed	cytochrome P450, putative, expressed		-0.1226			0.933333	A.thaliana
4300	LOC_Os07g48780.1	LOC_Os08g43390.1			OsCam1-2 - Calmodulin, expressed	cytochrome P450, putative, expressed		-0.0479			0.933333	A.thaliana
4301	LOC_Os03g20370.1	LOC_Os08g43390.1	Cytoplasm		OsCam1-1 - Calmodulin, expressed	cytochrome P450, putative, expressed		-0.1258			0.933333	A.thaliana
4302	LOC_Os01g16240.1	LOC_Os08g43390.1	Nucleus		OsCam1-3 - Calmodulin, expressed	cytochrome P450, putative, expressed		-0.1707			0.933333	A.thaliana
4314	LOC_Os05g01460.1	LOC_Os05g06770.1			STIP1 homology and U box-containing protein 1, putative, expressed	40S ribosomal protein S27a, putative, expressed		-0.0046	0.461538	0.674603	0.777778	A.thaliana
4320	LOC_Os02g47020.1	LOC_Os03g19380.1	Nucleus	Mitochondria	phosphoribulokinase/Uridine kinase family protein, expressed	calvin cycle protein CP12, putative, expressed		0.8346				A.thaliana
4321	LOC_Os05g41210.1	LOC_Os12g37410.1			OsCam2 - Calmodulin, expressed	CPuORF5 - conserved peptide uORF-containing transcript, expressed		0.4962	0.352941	0.354167	0.368421	A.thaliana
4323	LOC_Os02g16680.1	LOC_Os12g37410.1	Mitochondria		bZIP transcription factor domain containing protein, expressed	CPuORF5 - conserved peptide uORF-containing transcript, expressed		0.0298	1	1	1	A.thaliana
4325	LOC_Os02g03960.1	LOC_Os12g37410.1	Nucleus		CPuORF1 - conserved peptide uORF-containing transcript, expressed	CPuORF5 - conserved peptide uORF-containing transcript, expressed		0.5141	1	1	1	A.thaliana
4327	LOC_Os03g58250.1	LOC_Os12g37410.1	Nucleus		bZIP transcription factor domain containing protein, expressed	CPuORF5 - conserved peptide uORF-containing transcript, expressed		0.092	1	1	1	A.thaliana
4329	LOC_Os12g37410.1	LOC_Os12g37410.1			CPuORF5 - conserved peptide uORF-containing transcript, expressed	CPuORF5 - conserved peptide uORF-containing transcript, expressed						A.thaliana
4330	LOC_Os07g48780.1	LOC_Os12g37410.1			OsCam1-2 - Calmodulin, expressed	CPuORF5 - conserved peptide uORF-containing transcript, expressed		0.6737	0.352941	0.354167	0.368421	A.thaliana
4331	LOC_Os03g20370.1	LOC_Os12g37410.1	Cytoplasm		OsCam1-1 - Calmodulin, expressed	CPuORF5 - conserved peptide uORF-containing transcript, expressed		0.5351	0.352941	0.354167	0.368421	A.thaliana
4332	LOC_Os01g16240.1	LOC_Os12g37410.1	Nucleus		OsCam1-3 - Calmodulin, expressed	CPuORF5 - conserved peptide uORF-containing transcript, expressed		0.5911	0.352941	0.354167	0.368421	A.thaliana
4335	LOC_Os05g41210.1	LOC_Os12g37415.1			OsCam2 - Calmodulin, expressed	expressed protein			0.352941	0.354167	0.368421	A.thaliana
4337	LOC_Os02g16680.1	LOC_Os12g37415.1	Mitochondria		bZIP transcription factor domain containing protein, expressed	expressed protein			1	1	1	A.thaliana
4339	LOC_Os02g03960.1	LOC_Os12g37415.1	Nucleus		CPuORF1 - conserved peptide uORF-containing transcript, expressed	expressed protein			1	1	1	A.thaliana
4341	LOC_Os03g58250.1	LOC_Os12g37415.1	Nucleus		bZIP transcription factor domain containing protein, expressed	expressed protein			1	1	1	A.thaliana
4342	LOC_Os12g37415.1	LOC_Os12g37415.1			expressed protein	expressed protein						A.thaliana
4343	LOC_Os12g37410.1	LOC_Os12g37415.1			CPuORF5 - conserved peptide uORF-containing transcript, expressed	expressed protein			1	1	1	A.thaliana
4344	LOC_Os07g48780.1	LOC_Os12g37415.1			OsCam1-2 - Calmodulin, expressed	expressed protein			0.352941	0.354167	0.368421	A.thaliana
4345	LOC_Os03g20370.1	LOC_Os12g37415.1	Cytoplasm		OsCam1-1 - Calmodulin, expressed	expressed protein			0.352941	0.354167	0.368421	A.thaliana
4346	LOC_Os01g16240.1	LOC_Os12g37415.1	Nucleus		OsCam1-3 - Calmodulin, expressed	expressed protein			0.352941	0.354167	0.368421	A.thaliana
4351	LOC_Os05g29990.1	LOC_Os05g29990.1			NAD dependent epimerase/dehydratase family domain containing protein, expressed	NAD dependent epimerase/dehydratase family domain containing protein, expressed						A.thaliana
4353	LOC_Os02g10060.1	LOC_Os04g52850.1	Mitochondria		SWIRM domain containing protein, expressed	OTU-like cysteine protease family protein, putative, expressed		0.4982				A.thaliana
4354	LOC_Os08g25570.1	LOC_Os05g05800.1			histone deacetylase, putative, expressed	OsFBL21 - F-box domain and LRR containing protein, expressed			1	0.461957	0	A.thaliana
4359	LOC_Os01g01700.1	LOC_Os05g05800.1	Nucleus		anaphase-promoting complex subunit 11, putative, expressed	OsFBL21 - F-box domain and LRR containing protein, expressed					0.7	A.thaliana
4365	LOC_Os01g27150.1	LOC_Os05g05800.1	Mitochondria		cullin, putative, expressed	OsFBL21 - F-box domain and LRR containing protein, expressed			0.738462	0.85	0.736842	A.thaliana
4366	LOC_Os04g35240.1	LOC_Os05g05800.1			CAMK_CAMK_like.25 - CAMK includes calcium/calmodulin depedent protein kinases, expressed	OsFBL21 - F-box domain and LRR containing protein, expressed				0.639098	0.7	A.thaliana
4369	LOC_Os01g67160.1	LOC_Os05g33040.1	Nucleus		cyclin-dependent kinase B1-1, putative, expressed	cyclin, putative, expressed		0.3713		0.492754		A.thaliana
4370	LOC_Os03g02680.1	LOC_Os05g33040.1	Nucleus		cyclin-dependent kinase A-1, putative, expressed	cyclin, putative, expressed		0.0059		0.515152		A.thaliana,S.cerevisiae
4372	LOC_Os11g26910.1	LOC_Os10g24900.1			SKP1-like protein 1B, putative, expressed	OsFBK22 - F-box domain and kelch repeat containing protein, expressed		0.6609				A.thaliana
4375	LOC_Os03g24890.1	LOC_Os07g08190.1	Nucleus		RNA recognition motif containing protein, putative, expressed	cyclophilin, putative, expressed		0.7387			0	A.thaliana
4379	LOC_Os01g72890.1	LOC_Os07g08190.1	Nucleus		transposon protein, putative, CACTA, En/Spm sub-class, expressed	cyclophilin, putative, expressed		0.7408			0	A.thaliana,H.sapiens
4381	LOC_Os05g30140.1	LOC_Os07g08190.1			RNA recognition motif containing protein, expressed	cyclophilin, putative, expressed		0.3005			0	A.thaliana
4387	LOC_Os10g35960.1	LOC_Os10g35960.1			NAD-dependent malic enzyme, mitochondrial precursor, putative, expressed	NAD-dependent malic enzyme, mitochondrial precursor, putative, expressed						A.thaliana
4389	LOC_Os06g05520.1	LOC_Os08g06060.1			OsMKK1 - putative MAPKK based on amino acid sequence homology, expressed	CGMC_MAPKCMGC_2_ERK.13 - CGMC includes CDA, MAPK, GSK3, and CLKC kinases, expressed		-0.1509		1	1	A.thaliana,C.elegans,H.sapiens
4391	LOC_Os03g15570.1	LOC_Os08g06060.1	Cytoplasm		STE_MEKK_ste11_MAP3K.12 - STE kinases include homologs to sterile 7, sterile 11 and sterile 20 from yeast, expressed	CGMC_MAPKCMGC_2_ERK.13 - CGMC includes CDA, MAPK, GSK3, and CLKC kinases, expressed		0.1058		1	1	A.thaliana
4392	LOC_Os05g02500.1	LOC_Os08g06060.1			dual specificity protein phosphatase, putative, expressed	CGMC_MAPKCMGC_2_ERK.13 - CGMC includes CDA, MAPK, GSK3, and CLKC kinases, expressed		0.0688		0.766917	1	A.thaliana
4393	LOC_Os05g27730.1	LOC_Os08g06060.1			OsWRKY53 - Superfamily of TFs having WRKY and zinc finger domains, expressed	CGMC_MAPKCMGC_2_ERK.13 - CGMC includes CDA, MAPK, GSK3, and CLKC kinases, expressed		-0.1014		0.554348	0.411765	A.thaliana
4395	LOC_Os03g18150.1	LOC_Os08g06060.1	Mitochondria		protein phosphatase 2C, putative, expressed	CGMC_MAPKCMGC_2_ERK.13 - CGMC includes CDA, MAPK, GSK3, and CLKC kinases, expressed		-0.0018		0.766917	0.7	A.thaliana,S.cerevisiae
4396	LOC_Os06g48590.1	LOC_Os08g06060.1			CGMC_MAPKCMGC_2_SLT2y_ERK.2 - CGMC includes CDA, MAPK, GSK3, and CLKC kinases, expressed	CGMC_MAPKCMGC_2_ERK.13 - CGMC includes CDA, MAPK, GSK3, and CLKC kinases, expressed		-0.2131		1	1	A.thaliana,H.sapiens,S.cerevisiae
4397	LOC_Os02g05480.1	LOC_Os08g06060.1	Nucleus		CGMC_MAPKCMGC_2_SLT2y_ERK.1 - CGMC includes CDA, MAPK, GSK3, and CLKC kinases, expressed	CGMC_MAPKCMGC_2_ERK.13 - CGMC includes CDA, MAPK, GSK3, and CLKC kinases, expressed		0.0816		1	1	A.thaliana,H.sapiens,S.cerevisiae
4398	LOC_Os05g04220.1	LOC_Os05g04220.1			nitrogen regulatory protein P-II, putative, expressed	nitrogen regulatory protein P-II, putative, expressed						A.thaliana,E.coli K12
4400	LOC_Os02g44000.1	LOC_Os05g04220.1	Nucleus		amino acid kinase, putative	nitrogen regulatory protein P-II, putative, expressed				0.579545	0	A.thaliana
4404	LOC_Os05g14590.1	LOC_Os12g37400.1			MCM6 - Putative minichromosome maintenance MCM complex subunit 6, expressed	MCM7 - Putative minichromosome maintenance MCM complex subunit 7, expressed		0.9242	1	1	1	A.thaliana,H.sapiens,S.cerevisiae
4405	LOC_Os01g07260.1	LOC_Os12g37400.1	Nucleus		expressed protein	MCM7 - Putative minichromosome maintenance MCM complex subunit 7, expressed		0.8238				A.thaliana
4406	LOC_Os05g19270.1	LOC_Os09g24220.1			MSH-like DNA mismatch repair protein, putative, expressed	MSH-like DNA mismatch repair protein, putative		0.5325		1	1	A.thaliana,C.elegans,H.sapiens,S.cerevisiae
4505	LOC_Os01g27150.1	LOC_Os05g30190.1	Mitochondria		cullin, putative, expressed	phytochrome A-associated F-box protein, putative, expressed						A.thaliana
4506	LOC_Os03g13730.1	LOC_Os05g05950.1	Nucleus		translocase of chloroplast 34, putative, expressed	TOC159, putative, expressed		0.5838	0.409091	0.53125	1	A.thaliana
4507	LOC_Os01g70810.1	LOC_Os01g70810.1	Nucleus	Nucleus	homeobox domain containing protein, expressed	homeobox domain containing protein, expressed	Nucleus					A.thaliana
4508	LOC_Os06g05060.1	LOC_Os01g70810.1		Nucleus	ELF3 protein, putative, expressed	homeobox domain containing protein, expressed		-0.16		0.515152		A.thaliana
4511	LOC_Os06g47890.1	LOC_Os01g27150.1		Mitochondria	OsFBO9 - F-box and other domain containing protein, expressed	cullin, putative, expressed		0.205	0.533333	0.85	0	A.thaliana
4513	LOC_Os03g10120.1	LOC_Os01g27150.1	Nucleus	Mitochondria	proteasome subunit, putative, expressed	cullin, putative, expressed		0.3098				A.thaliana
4517	LOC_Os01g01700.1	LOC_Os01g27150.1	Nucleus	Mitochondria	anaphase-promoting complex subunit 11, putative, expressed	cullin, putative, expressed		0.3442			0.875	A.thaliana,S.cerevisiae
4529	LOC_Os06g06050.1	LOC_Os01g27150.1		Mitochondria	OsFBL27 - F-box domain and LRR containing protein, expressed	cullin, putative, expressed		-0.2854		0.85		A.thaliana
4539	LOC_Os09g25320.1	LOC_Os01g27150.1		Mitochondria	ubiquitin family protein, putative, expressed	cullin, putative, expressed		0.4004	0.533333	0.85		A.thaliana
4540	LOC_Os06g45460.1	LOC_Os01g27150.1		Mitochondria	OsFBX202 - F-box domain containing protein	cullin, putative, expressed		-0.2061				A.thaliana
4541	LOC_Os02g51180.1	LOC_Os01g27150.1	Nucleus	Mitochondria	cullin, putative, expressed	cullin, putative, expressed		0.3887	1	1	1	A.thaliana
4579	LOC_Os12g04520.1	LOC_Os05g43360.1			FAD-binding and arabino-lactone oxidase domains containing protein, putative, expressed	NADH dehydrogenase flavoprotein 2, mitochondrial precursor, putative, expressed					1	A.thaliana
4580	LOC_Os11g04740.1	LOC_Os05g43360.1			FAD-binding and arabino-lactone oxidase domains containing protein, putative, expressed	NADH dehydrogenase flavoprotein 2, mitochondrial precursor, putative, expressed					1	A.thaliana
4581	LOC_Os05g41210.1	LOC_Os03g58250.1		Nucleus	OsCam2 - Calmodulin, expressed	bZIP transcription factor domain containing protein, expressed		0.3095	0.352941	0.354167	0.368421	A.thaliana
4583	LOC_Os03g43840.1	LOC_Os03g58250.1	Mitochondria	Nucleus	LSD1 zinc finger domain containing protein, expressed	bZIP transcription factor domain containing protein, expressed		0.3186				A.thaliana
4584	LOC_Os07g48780.1	LOC_Os03g58250.1		Nucleus	OsCam1-2 - Calmodulin, expressed	bZIP transcription factor domain containing protein, expressed		0.3292	0.352941	0.354167	0.368421	A.thaliana
4585	LOC_Os03g20370.1	LOC_Os03g58250.1	Cytoplasm	Nucleus	OsCam1-1 - Calmodulin, expressed	bZIP transcription factor domain containing protein, expressed		0.3569	0.352941	0.354167	0.368421	A.thaliana
4586	LOC_Os01g16240.1	LOC_Os03g58250.1	Nucleus	Nucleus	OsCam1-3 - Calmodulin, expressed	bZIP transcription factor domain containing protein, expressed	Nucleus	0.4024	0.352941	0.354167	0.368421	A.thaliana
4594	LOC_Os08g41460.1	LOC_Os08g44680.1			expressed protein	photosystem I reaction center subunit II, chloroplast precursor, putative, expressed		0.8933				A.thaliana
4595	LOC_Os02g10390.1	LOC_Os08g44680.1	Mitochondria		chlorophyll A-B binding protein, putative, expressed	photosystem I reaction center subunit II, chloroplast precursor, putative, expressed		0.9426	0.533333	0.596491		A.thaliana
4596	LOC_Os04g44820.1	LOC_Os12g34450.1			zinc finger, C3HC4 type domain containing protein, expressed	auxin-binding protein 4 precursor, putative, expressed					0	A.thaliana
4597	LOC_Os02g42690.1	LOC_Os12g34450.1	Nucleus		zinc finger, C3HC4 type domain containing protein, expressed	auxin-binding protein 4 precursor, putative, expressed			0.5		0	A.thaliana
4599	LOC_Os08g08830.1	LOC_Os08g08830.1			expressed protein	expressed protein						A.thaliana,S.cerevisiae
4600	LOC_Os02g12570.1	LOC_Os08g08830.1	Cytoplasm		pre-mRNA cleavage complex II protein Clp1, putative, expressed	expressed protein		0.0488	0.615385		0.368421	A.thaliana,S.cerevisiae
4601	LOC_Os10g02500.1	LOC_Os02g06640.1		Nucleus	serine/threonine-protein kinase BRI1-like 2 precursor, putative, expressed	ubiquitin family protein, putative, expressed		-0.1851				A.thaliana
4602	LOC_Os10g02500.1	LOC_Os06g46770.1			serine/threonine-protein kinase BRI1-like 2 precursor, putative, expressed	ubiquitin family protein, putative, expressed		-0.2605				A.thaliana
4603	LOC_Os01g04870.1	LOC_Os05g51480.1	Nucleus		WD domain, G-beta repeat domain containing protein, expressed	cleavage and polyadenylation specificity factor, putative, expressed		0.1381			1	A.thaliana,H.sapiens
4604	LOC_Os03g57290.1	LOC_Os05g51480.1	Mitochondria		cullin, putative, expressed	cleavage and polyadenylation specificity factor, putative, expressed		0.5351	0.533333		0.259259	A.thaliana,H.sapiens
4605	LOC_Os01g72220.1	LOC_Os05g51480.1	Chloroplast		WD domain, G-beta repeat domain containing protein, expressed	cleavage and polyadenylation specificity factor, putative, expressed			0.428571			A.thaliana
4606	LOC_Os03g46650.1	LOC_Os05g51480.1	Nucleus		WD domain, G-beta repeat domain containing protein, expressed	cleavage and polyadenylation specificity factor, putative, expressed		0.7467			0.291667	A.thaliana
4607	LOC_Os04g59460.1	LOC_Os05g51480.1			expressed protein	cleavage and polyadenylation specificity factor, putative, expressed		-0.0189			0.311111	A.thaliana
4609	LOC_Os01g13730.1	LOC_Os05g51480.1	Mitochondria		WD domain, G-beta repeat domain containing protein, expressed	cleavage and polyadenylation specificity factor, putative, expressed		0.6851				A.thaliana,H.sapiens
4610	LOC_Os03g21990.1	LOC_Os05g51480.1	Mitochondria		WD domain, G-beta repeat domain containing protein, expressed	cleavage and polyadenylation specificity factor, putative, expressed		0.0266				A.thaliana
4611	LOC_Os01g01484.1	LOC_Os05g51480.1	Nucleus		light-mediated development protein DET1, putative, expressed	cleavage and polyadenylation specificity factor, putative, expressed		-0.1547				A.thaliana,H.sapiens
4612	LOC_Os03g17780.1	LOC_Os05g51480.1	Chloroplast		WD domain, G-beta repeat domain containing protein, expressed	cleavage and polyadenylation specificity factor, putative, expressed		0.408				A.thaliana,H.sapiens
4619	LOC_Os02g20430.1	LOC_Os05g51480.1	Nucleus		WD domain, G-beta repeat domain containing protein, expressed	cleavage and polyadenylation specificity factor, putative, expressed						A.thaliana,H.sapiens
4622	LOC_Os01g27150.1	LOC_Os02g21240.1	Mitochondria	Chloroplast	cullin, putative, expressed	OsFBX48 - F-box domain containing protein, expressed		0.2754				A.thaliana
4638	LOC_Os02g51180.1	LOC_Os07g15490.1	Nucleus		cullin, putative, expressed	C2-BTB1 - Bric-a-Brac, Tramtrack, Broad Complex BTB domain with C2 subfamily conserved sequence, expressed		0.3681			0.875	A.thaliana,C.elegans
4653	LOC_Os03g13370.1	LOC_Os04g01590.1	Cytoplasm	Nucleus	tetratricopeptide repeat domain containing protein, expressed	arginase, putative, expressed		0.1082			0.777778	A.thaliana
4662	LOC_Os04g37920.1	LOC_Os04g37920.1			FAD binding domain of DNA photolyase domain containing protein, expressed	FAD binding domain of DNA photolyase domain containing protein, expressed						A.thaliana,E.coli K12
4664	LOC_Os02g53140.1	LOC_Os04g37920.1	Chloroplast		COP1, putative, expressed	FAD binding domain of DNA photolyase domain containing protein, expressed		0.6179		0.591304	0.333333	A.thaliana
4665	LOC_Os03g51030.1	LOC_Os04g37920.1	Nucleus		phytochrome A, putative, expressed	FAD binding domain of DNA photolyase domain containing protein, expressed		-0.395		0.68	0.333333	A.thaliana
4667	LOC_Os05g41210.1	LOC_Os02g52130.1		Cytoplasm	OsCam2 - Calmodulin, expressed	OsFBX61 - F-box domain containing protein, expressed		0.3514			0.666667	A.thaliana
4669	LOC_Os01g27150.1	LOC_Os02g52130.1	Mitochondria	Cytoplasm	cullin, putative, expressed	OsFBX61 - F-box domain containing protein, expressed		0.1867			0.666667	A.thaliana
4670	LOC_Os07g48780.1	LOC_Os02g52130.1		Cytoplasm	OsCam1-2 - Calmodulin, expressed	OsFBX61 - F-box domain containing protein, expressed		0.1649			0.666667	A.thaliana
4671	LOC_Os03g20370.1	LOC_Os02g52130.1	Cytoplasm	Cytoplasm	OsCam1-1 - Calmodulin, expressed	OsFBX61 - F-box domain containing protein, expressed	Cytoplasm	-0.0121			0.666667	A.thaliana
4672	LOC_Os01g16240.1	LOC_Os02g52130.1	Nucleus	Cytoplasm	OsCam1-3 - Calmodulin, expressed	OsFBX61 - F-box domain containing protein, expressed		0.3828			0.666667	A.thaliana
4674	LOC_Os05g41210.1	LOC_Os06g11630.1			OsCam2 - Calmodulin, expressed	OsFBX192 - F-box domain containing protein, expressed		-0.2817				A.thaliana
4676	LOC_Os01g27150.1	LOC_Os06g11630.1	Mitochondria		cullin, putative, expressed	OsFBX192 - F-box domain containing protein, expressed		-0.0268				A.thaliana
4677	LOC_Os07g48780.1	LOC_Os06g11630.1			OsCam1-2 - Calmodulin, expressed	OsFBX192 - F-box domain containing protein, expressed		-0.2454				A.thaliana
4678	LOC_Os03g20370.1	LOC_Os06g11630.1	Cytoplasm		OsCam1-1 - Calmodulin, expressed	OsFBX192 - F-box domain containing protein, expressed		-0.0891				A.thaliana
4679	LOC_Os01g16240.1	LOC_Os06g11630.1	Nucleus		OsCam1-3 - Calmodulin, expressed	OsFBX192 - F-box domain containing protein, expressed		-0.3153				A.thaliana
4682	LOC_Os03g01530.1	LOC_Os03g32150.1	Mitochondria	Nucleus	tubulin/FtsZ domain containing protein, putative, expressed	hypothetical protein				0.559211	0.424242	A.thaliana
4684	LOC_Os03g40010.1	LOC_Os11g07040.1	Nucleus		DEK C terminal domain containing protein, expressed	CAMK_CAMK_like.43 - CAMK includes calcium/calmodulin depedent protein kinases, expressed		0.2385				A.thaliana
4686	LOC_Os02g53830.1	LOC_Os11g07040.1	Nucleus		MTD1, putative, expressed	CAMK_CAMK_like.43 - CAMK includes calcium/calmodulin depedent protein kinases, expressed		0.3082				A.thaliana
4687	LOC_Os01g42430.1	LOC_Os11g07040.1	Nucleus		vacuolar ATP synthase, putative, expressed	CAMK_CAMK_like.43 - CAMK includes calcium/calmodulin depedent protein kinases, expressed		0.0759		0.728571	0	A.thaliana
4688	LOC_Os09g38390.1	LOC_Os11g07040.1			octicosapeptide/Phox/Bem1p, putative, expressed	CAMK_CAMK_like.43 - CAMK includes calcium/calmodulin depedent protein kinases, expressed					0.823529	A.thaliana,S.cerevisiae
4689	LOC_Os09g32670.1	LOC_Os11g07040.1			UDP-glucuronate 4-epimerase, putative, expressed	CAMK_CAMK_like.43 - CAMK includes calcium/calmodulin depedent protein kinases, expressed		0.1488		0.607143	0.823529	A.thaliana
4692	LOC_Os06g47330.1	LOC_Os11g07040.1			dynamin family protein, putative, expressed	CAMK_CAMK_like.43 - CAMK includes calcium/calmodulin depedent protein kinases, expressed		-0.122			1	A.thaliana
4696	LOC_Os07g10390.1	LOC_Os11g07040.1			cleavage and polyadenylation specificity factor, putative, expressed	CAMK_CAMK_like.43 - CAMK includes calcium/calmodulin depedent protein kinases, expressed		0.3709			0.291667	A.thaliana
4697	LOC_Os06g39750.1	LOC_Os11g07040.1			3-ketoacyl-CoA synthase, putative, expressed	CAMK_CAMK_like.43 - CAMK includes calcium/calmodulin depedent protein kinases, expressed		0.3379		0.53125	0.518519	A.thaliana
4699	LOC_Os02g47650.1	LOC_Os11g07040.1	Cytoplasm		universal stress protein domain containing protein, putative, expressed	CAMK_CAMK_like.43 - CAMK includes calcium/calmodulin depedent protein kinases, expressed		-0.0904		0		A.thaliana
4716	LOC_Os03g25130.1	LOC_Os09g20910.1	Cytoplasm		OB-fold nucleic acid binding domain containing protein, putative, expressed	conserved hypothetical protein		0.2828				A.thaliana
4717	LOC_Os02g04740.1	LOC_Os02g35200.1	Nucleus	Mitochondria	molybdenum cofactor synthesis protein 2 large subunit, putative, expressed	VP15, putative, expressed		-0.2209	1	1		A.thaliana
4718	LOC_Os03g33580.1	LOC_Os05g35274.2	Nucleus		mitotic checkpoint protein, putative, expressed	RNA recognition motif containing protein, putative, expressed		0.2892				A.thaliana
4720	LOC_Os01g01700.1	LOC_Os01g01484.1	Nucleus	Nucleus	anaphase-promoting complex subunit 11, putative, expressed	light-mediated development protein DET1, putative, expressed	Nucleus	-0.3742				A.thaliana
4722	LOC_Os07g38940.1	LOC_Os01g01484.1		Nucleus	ubiquitin-conjugating enzyme, putative, expressed	light-mediated development protein DET1, putative, expressed		0.1144				A.thaliana
4724	LOC_Os01g08970.1	LOC_Os04g25550.1	Mitochondria	Nucleus	SSRP1-like FACT complex subunit, putative, expressed	FACT complex subunit SPT16, putative, expressed		0.7203	1			A.thaliana,H.sapiens,S.cerevisiae
4725	LOC_Os06g27970.1	LOC_Os02g45110.1		Nucleus	FKBP12-interacting protein of 37 kDa, putative, expressed	MT-A70 domain containing protein, expressed		0.5734				A.thaliana
4727	LOC_Os01g50960.1	LOC_Os01g50960.1	Nucleus	Nucleus	RNA polymerase II transcriptional coactivator KELP, putative, expressed	RNA polymerase II transcriptional coactivator KELP, putative, expressed	Nucleus					A.thaliana,H.sapiens
4730	LOC_Os01g53520.1	LOC_Os01g53520.1	Chloroplast	Chloroplast	reticulon domain containing protein, putative, expressed	reticulon domain containing protein, putative, expressed	Chloroplast					A.thaliana,S.cerevisiae
4734	LOC_Os05g45050.1	LOC_Os05g45050.1			reticulon domain containing protein, putative, expressed	reticulon domain containing protein, putative, expressed						A.thaliana,S.cerevisiae
4735	LOC_Os01g53520.1	LOC_Os05g45050.1	Chloroplast		reticulon domain containing protein, putative, expressed	reticulon domain containing protein, putative, expressed		0.3982	1			A.thaliana,S.cerevisiae
4739	LOC_Os02g33180.1	LOC_Os01g43540.1	Nucleus	Nucleus	rar1, putative, expressed	suppressor of G2 allele of SKP1, putative, expressed	Nucleus	0.5168				A.thaliana
4742	LOC_Os04g48850.1	LOC_Os04g48850.1			aminotransferase, classes I and II, domain containing protein, expressed	aminotransferase, classes I and II, domain containing protein, expressed						A.thaliana,H.sapiens
4743	LOC_Os09g28354.1	LOC_Os09g39560.1			CPuORF39 - conserved peptide uORF-containing transcript, expressed	genetic modifier, putative, expressed		0.408		0.566667	0	A.thaliana
4746	LOC_Os09g35790.1	LOC_Os09g35790.1			HSF-type DNA-binding domain containing protein, expressed	HSF-type DNA-binding domain containing protein, expressed						A.thaliana,H.sapiens
4759	LOC_Os04g40850.1	LOC_Os03g03150.1		Mitochondria	26S proteasome non-ATPase regulatory subunit 6, putative, expressed	WD repeat-containing protein, putative, expressed		0.1496				A.thaliana
4760	LOC_Os02g38810.1	LOC_Os03g03150.1	Mitochondria	Mitochondria	26S proteasome non-ATPase regulatory subunit 6, putative, expressed	WD repeat-containing protein, putative, expressed	Mitochondria	0.0904				A.thaliana
4762	LOC_Os01g13260.1	LOC_Os03g03150.1	Nucleus	Mitochondria	cyclin-A1, putative, expressed	WD repeat-containing protein, putative, expressed						A.thaliana,S.cerevisiae
4765	LOC_Os06g06810.1	LOC_Os06g49760.1			OsSub49 - Putative Subtilisin homologue, expressed	invertase/pectin methylesterase inhibitor family protein, putative, expressed		0.1618			0.466667	A.thaliana
4768	LOC_Os05g33050.1	LOC_Os06g08790.1			ABTB1 - Armadillo repeats with a Bric-a-Brac, Tramtrack, Broad Complex BTB domain, expressed	ORC1 - Putative origin recognition complex subunit 1, expressed		0.4519			1	A.thaliana
4769	LOC_Os03g55200.1	LOC_Os06g08790.1	Nucleus		ORC5 - Putative origin recognition complex subunit 5, expressed	ORC1 - Putative origin recognition complex subunit 1, expressed		0.6528				A.thaliana,H.sapiens
4770	LOC_Os03g08640.1	LOC_Os06g08790.1	Nucleus		ORC2 - Putative origin recognition complex subunit 2, expressed	ORC1 - Putative origin recognition complex subunit 1, expressed		0.3531			0.875	A.thaliana,H.sapiens,S.cerevisiae
4773	LOC_Os07g28610.1	LOC_Os12g23200.1			expressed protein	photosystem I reaction center subunit XI, chloroplast precursor, putative, expressed						A.thaliana
4774	LOC_Os02g10390.1	LOC_Os12g23200.1	Mitochondria		chlorophyll A-B binding protein, putative, expressed	photosystem I reaction center subunit XI, chloroplast precursor, putative, expressed			0.533333	0.596491		A.thaliana
4775	LOC_Os05g41210.1	LOC_Os03g63020.1		Mitochondria	OsCam2 - Calmodulin, expressed	protein kinase domain containing protein, expressed		0.2133		0.472222	0.666667	A.thaliana
4776	LOC_Os07g48780.1	LOC_Os03g63020.1		Mitochondria	OsCam1-2 - Calmodulin, expressed	protein kinase domain containing protein, expressed		0.3438		0.472222	0.666667	A.thaliana
4777	LOC_Os03g20370.1	LOC_Os03g63020.1	Cytoplasm	Mitochondria	OsCam1-1 - Calmodulin, expressed	protein kinase domain containing protein, expressed		0.3396		0.472222	0.666667	A.thaliana
4778	LOC_Os01g16240.1	LOC_Os03g63020.1	Nucleus	Mitochondria	OsCam1-3 - Calmodulin, expressed	protein kinase domain containing protein, expressed		0.2351		0.472222	0.666667	A.thaliana
4779	LOC_Os03g63920.1	LOC_Os04g03990.1	Nucleus	Mitochondria	KAP-2, putative, expressed	3-5 exonuclease domain-containing protein, putative, expressed		0.3935	0.615385	0.809524	0.622222	A.thaliana
4782	LOC_Os03g57290.1	LOC_Os04g34930.1	Mitochondria		cullin, putative, expressed	COP9 signalosome complex subunit 8, putative, expressed		0.4125				A.thaliana,H.sapiens
4783	LOC_Os03g10120.1	LOC_Os04g34930.1	Nucleus		proteasome subunit, putative, expressed	COP9 signalosome complex subunit 8, putative, expressed		0.5546				A.thaliana,H.sapiens
4786	LOC_Os04g34930.1	LOC_Os04g34930.1			COP9 signalosome complex subunit 8, putative, expressed	COP9 signalosome complex subunit 8, putative, expressed						A.thaliana,H.sapiens
4787	LOC_Os03g02540.1	LOC_Os04g34930.1	Nucleus		proteasome subunit, putative, expressed	COP9 signalosome complex subunit 8, putative, expressed		0.5268				A.thaliana
4790	LOC_Os07g38940.1	LOC_Os04g34930.1			ubiquitin-conjugating enzyme, putative, expressed	COP9 signalosome complex subunit 8, putative, expressed		-0.0657				A.thaliana
4791	LOC_Os05g37690.1	LOC_Os04g34930.1			OsFBL23 - F-box domain and LRR containing protein, expressed	COP9 signalosome complex subunit 8, putative, expressed		0.1517				A.thaliana
4795	LOC_Os06g45460.1	LOC_Os04g34930.1			OsFBX202 - F-box domain containing protein	COP9 signalosome complex subunit 8, putative, expressed		-0.443				A.thaliana
4796	LOC_Os04g30780.1	LOC_Os04g34930.1			eukaryotic translation initiation factor 3 subunit H, putative, expressed	COP9 signalosome complex subunit 8, putative, expressed		0.5941				A.thaliana
4798	LOC_Os04g59494.1	LOC_Os10g33230.1			transportin-2, putative, expressed	RNA recognition motif containing protein, putative, expressed		-0.2901	0.685714	0.591304	0.622222	A.thaliana,S.cerevisiae
4799	LOC_Os03g05300.1	LOC_Os02g56520.1	Mitochondria	Nucleus	cyclin-dependent kinases regulatory subunit 1, putative, expressed	expressed protein						A.thaliana
4801	LOC_Os03g41100.1	LOC_Os02g56520.1	Nucleus	Nucleus	cyclin, putative, expressed	expressed protein	Nucleus					A.thaliana
4807	LOC_Os02g07450.1	LOC_Os07g41580.1	Nucleus		core histone H2A/H2B/H3/H4, putative, expressed	histone-like transcription factor and archaeal histone, putative, expressed		-0.5313	1		1	A.thaliana,C.elegans,S.cerevisiae
4819	LOC_Os07g25390.1	LOC_Os05g06490.1			DRD1, putative, expressed	RNA polymerase Rpb7, N-terminal domain containing protein, expressed					0.245614	A.thaliana
4821	LOC_Os10g26280.1	LOC_Os06g08790.1			ORC3 - Putative origin recognition complex subunit 3, expressed	ORC1 - Putative origin recognition complex subunit 1, expressed		0.7998			1	A.thaliana,H.sapiens
4827	LOC_Os05g45710.1	LOC_Os12g42980.1			serine acetyltransferase protein, putative, expressed	cysteine synthase, putative, expressed		0.4576	1	1	1	A.thaliana
4830	LOC_Os03g09970.1	LOC_Os12g42980.1	Nucleus		sulfate transporter, putative, expressed	cysteine synthase, putative, expressed		0.1069	0.4	0.492754	0	A.thaliana
4837	LOC_Os09g20830.1	LOC_Os09g20830.1			heat shock factor-binding protein 1, putative, expressed	heat shock factor-binding protein 1, putative, expressed						A.thaliana
4839	LOC_Os03g57290.1	LOC_Os03g21990.1	Mitochondria	Mitochondria	cullin, putative, expressed	WD domain, G-beta repeat domain containing protein, expressed	Mitochondria	0.1731				A.thaliana
4842	LOC_Os01g16010.1	LOC_Os03g21990.1	Chloroplast	Mitochondria	BCAS2 protein, putative, expressed	WD domain, G-beta repeat domain containing protein, expressed		0.2077				A.thaliana
4844	LOC_Os03g02680.1	LOC_Os02g04840.1	Nucleus	Nucleus	cyclin-dependent kinase A-1, putative, expressed	GHMP kinases ATP-binding protein, putative, expressed	Nucleus	-0.2411		0.809524	1	A.thaliana
4846	LOC_Os03g05300.1	LOC_Os02g04840.1	Mitochondria	Nucleus	cyclin-dependent kinases regulatory subunit 1, putative, expressed	GHMP kinases ATP-binding protein, putative, expressed				0.515152	0	A.thaliana
4851	LOC_Os02g49190.1	LOC_Os09g03610.1	Nucleus		SWI/SNF-related matrix-associated actin-dependent regulator of chromatin subfamily B member 1, putative, expressed	flowering time control protein FCA, putative, expressed		0.3075		0		A.thaliana
4852	LOC_Os02g10060.1	LOC_Os09g03610.1	Mitochondria		SWIRM domain containing protein, expressed	flowering time control protein FCA, putative, expressed		0.4758		0	0.622222	A.thaliana
4853	LOC_Os06g05060.1	LOC_Os09g03610.1			ELF3 protein, putative, expressed	flowering time control protein FCA, putative, expressed		0.001		0		A.thaliana
4856	LOC_Os11g08080.1	LOC_Os09g03610.1			SWIRM domain containing protein, expressed	flowering time control protein FCA, putative, expressed		0.4623			0.622222	A.thaliana
4857	LOC_Os06g12790.1	LOC_Os03g21080.1		Nucleus	ras-related protein, putative, expressed	guanine nucleotide exchange factor, putative, expressed		0.3965			1	A.thaliana
4858	LOC_Os02g50860.1	LOC_Os03g21080.1	Nucleus	Nucleus	ras-related protein, putative, expressed	guanine nucleotide exchange factor, putative, expressed	Nucleus	0.7585			1	A.thaliana
4859	LOC_Os03g21080.1	LOC_Os03g21080.1	Nucleus	Nucleus	guanine nucleotide exchange factor, putative, expressed	guanine nucleotide exchange factor, putative, expressed	Nucleus					A.thaliana
4861	LOC_Os01g43420.1	LOC_Os03g21080.1	Cytoplasm	Nucleus	expressed protein	guanine nucleotide exchange factor, putative, expressed		-0.1823				A.thaliana
4863	LOC_Os01g11040.1	LOC_Os03g21080.1	Nucleus	Nucleus	SCAR-like protein 2, putative, expressed	guanine nucleotide exchange factor, putative, expressed	Nucleus	0.5133			0.7	A.thaliana
4864	LOC_Os05g41210.1	LOC_Os07g41630.1			OsCam2 - Calmodulin, expressed	hypothetical protein						A.thaliana
4865	LOC_Os07g48780.1	LOC_Os07g41630.1			OsCam1-2 - Calmodulin, expressed	hypothetical protein						A.thaliana
4866	LOC_Os03g20370.1	LOC_Os07g41630.1	Cytoplasm		OsCam1-1 - Calmodulin, expressed	hypothetical protein						A.thaliana
4867	LOC_Os01g16240.1	LOC_Os07g41630.1	Nucleus		OsCam1-3 - Calmodulin, expressed	hypothetical protein						A.thaliana
4871	LOC_Os12g04520.1	LOC_Os08g33460.1			FAD-binding and arabino-lactone oxidase domains containing protein, putative, expressed	expressed protein						A.thaliana
4872	LOC_Os11g04740.1	LOC_Os08g33460.1			FAD-binding and arabino-lactone oxidase domains containing protein, putative, expressed	expressed protein						A.thaliana
4873	LOC_Os06g01390.1	LOC_Os06g01390.1			acyl-coenzyme A oxidase 1.2, peroxisomal, putative, expressed	acyl-coenzyme A oxidase 1.2, peroxisomal, putative, expressed						A.thaliana
4874	LOC_Os09g25550.1	LOC_Os04g58350.1			pentatricopeptide, putative, expressed	TFIIH basal transcription factor complex p52 subunit, putative, expressed		-0.2972				A.thaliana
4875	LOC_Os05g05260.1	LOC_Os04g58350.1			helicase, putative, expressed	TFIIH basal transcription factor complex p52 subunit, putative, expressed		0.6425	1	0.809524	0	A.thaliana,S.cerevisiae
4880	LOC_Os10g02500.1	LOC_Os02g37420.1		Nucleus	serine/threonine-protein kinase BRI1-like 2 precursor, putative, expressed	ras-related protein, putative, expressed		0.0332		0.472222	1	A.thaliana
4881	LOC_Os09g37930.1	LOC_Os07g30240.1			expressed protein	mutS family domain IV containing protein		0.3016			1	A.thaliana,H.sapiens
4882	LOC_Os06g40370.1	LOC_Os10g41510.1			CAMK_KIN1/SNF1/Nim1_like.27 - CAMK includes calcium/calmodulin depedent protein kinases, expressed	calcineurin B, putative, expressed		0.3458			0.823529	A.thaliana
4883	LOC_Os09g25090.1	LOC_Os10g41510.1			CAMK_KIN1/SNF1/Nim1_like.34 - CAMK includes calcium/calmodulin depedent protein kinases, expressed	calcineurin B, putative, expressed		0.2664			0.823529	A.thaliana
4884	LOC_Os01g35184.1	LOC_Os10g41510.1	Mitochondria		CAMK_KIN1/SNF1/Nim1_like.10 - CAMK includes calcium/calmodulin depedent protein kinases, expressed	calcineurin B, putative, expressed		-0.0022			0.823529	A.thaliana
4888	LOC_Os05g04550.1	LOC_Os10g41510.1			CAMK_KIN1/SNF1/Nim1_like.3 - CAMK includes calcium/calmodulin depedent protein kinases, expressed	calcineurin B, putative, expressed		-0.1288			0.823529	A.thaliana
4892	LOC_Os07g05620.1	LOC_Os10g41510.1			CAMK_KIN1/SNF1/Nim1_like.28 - CAMK includes calcium/calmodulin depedent protein kinases, expressed	calcineurin B, putative, expressed		0.2889			0.823529	A.thaliana
4901	LOC_Os02g14840.1	LOC_Os02g14840.1	Mitochondria	Mitochondria	potassium channel KAT1, putative, expressed	potassium channel KAT1, putative, expressed	Mitochondria					A.thaliana,H.sapiens
4907	LOC_Os04g38640.1	LOC_Os12g42210.1			OsDegp5 - Putative Deg protease homologue, expressed	OsDegp15 - Putative Deg protease homologue, expressed		0.8222		1	1	A.thaliana,E.coli K12
4908	LOC_Os05g41210.1	LOC_Os01g55410.1		Cytoplasm	OsCam2 - Calmodulin, expressed	expressed protein		0.2116				A.thaliana
4909	LOC_Os07g48780.1	LOC_Os01g55410.1		Cytoplasm	OsCam1-2 - Calmodulin, expressed	expressed protein		0.2662				A.thaliana
4910	LOC_Os03g20370.1	LOC_Os01g55410.1	Cytoplasm	Cytoplasm	OsCam1-1 - Calmodulin, expressed	expressed protein	Cytoplasm	0.1446				A.thaliana
4911	LOC_Os01g16240.1	LOC_Os01g55410.1	Nucleus	Cytoplasm	OsCam1-3 - Calmodulin, expressed	expressed protein		0.3962				A.thaliana
4917	LOC_Os02g18880.1	LOC_Os05g43840.1	Nucleus		calcineurin B, putative, expressed	CAMK_KIN1/SNF1/Nim1_like.25 - CAMK includes calcium/calmodulin depedent protein kinases, expressed		-0.0397			0.823529	A.thaliana
4920	LOC_Os01g10840.1	LOC_Os01g10840.1	Nucleus	Nucleus	CGMC_GSK.2 - CGMC includes CDA, MAPK, GSK3, and CLKC kinases, expressed	CGMC_GSK.2 - CGMC includes CDA, MAPK, GSK3, and CLKC kinases, expressed	Nucleus					A.thaliana,H.sapiens,S.cerevisiae
4923	LOC_Os02g14130.1	LOC_Os02g14130.1	Nucleus	Nucleus	CGMC_GSK.4 - CGMC includes CDA, MAPK, GSK3, and CLKC kinases, expressed	CGMC_GSK.4 - CGMC includes CDA, MAPK, GSK3, and CLKC kinases, expressed	Nucleus					A.thaliana,H.sapiens,S.cerevisiae
4926	LOC_Os09g25490.1	LOC_Os01g54620.1		Mitochondria	CESA9 - cellulose synthase, expressed	CESA4 - cellulose synthase, expressed		0.899	1	1	1	A.thaliana
4927	LOC_Os01g54620.1	LOC_Os01g54620.1	Mitochondria	Mitochondria	CESA4 - cellulose synthase, expressed	CESA4 - cellulose synthase, expressed	Mitochondria					A.thaliana
4928	LOC_Os06g01934.1	LOC_Os01g54570.1		Mitochondria	homeobox domain containing protein, expressed	DUF623 domain containing protein						A.thaliana
4929	LOC_Os03g52239.1	LOC_Os01g54570.1	Nucleus	Mitochondria	homeobox domain containing protein, expressed	DUF623 domain containing protein						A.thaliana
4930	LOC_Os12g43950.1	LOC_Os01g54570.1		Mitochondria	homeobox domain containing protein, expressed	DUF623 domain containing protein						A.thaliana
4946	LOC_Os01g10504.1	LOC_Os01g10504.1	Nucleus	Nucleus	OsMADS3 - MADS-box family gene with MIKCc type-box, expressed	OsMADS3 - MADS-box family gene with MIKCc type-box, expressed	Nucleus					A.thaliana,H.sapiens,S.cerevisiae
4976	LOC_Os03g03150.1	LOC_Os03g11570.1	Mitochondria	Nucleus	WD repeat-containing protein, putative, expressed	proteasome subunit, putative, expressed		0.244				A.thaliana
4979	LOC_Os02g05340.1	LOC_Os03g11570.1	Nucleus	Nucleus	proteasome/cyclosome repeat containing protein, expressed	proteasome subunit, putative, expressed	Nucleus	0.7764	1			A.thaliana,H.sapiens,S.cerevisiae
4980	LOC_Os01g59980.1	LOC_Os02g47510.1	Nucleus	Nucleus	zinc finger family protein, putative, expressed	9-cis-epoxycarotenoid dioxygenase 1, chloroplast precursor, putative, expressed	Nucleus	0.48	0.4		0	A.thaliana
4983	LOC_Os03g05760.1	LOC_Os11g34350.1	Mitochondria		transcription factor Dp, putative, expressed	ATP-binding cassette sub-family E member 1, putative, expressed		-0.2431			0.411765	A.thaliana
4984	LOC_Os05g50360.1	LOC_Os11g34350.1			anaphase-promoting complex subunit 10, putative, expressed	ATP-binding cassette sub-family E member 1, putative, expressed		0.1989			0.4375	A.thaliana
4985	LOC_Os01g16010.1	LOC_Os04g51340.1	Chloroplast		BCAS2 protein, putative, expressed	pectinacetylesterase domain containing protein, expressed		0.352				A.thaliana
4987	LOC_Os01g39770.1	LOC_Os03g46390.1	Nucleus	Mitochondria	calcineurin B, putative, expressed	ras-related protein, putative, expressed		-0.0593			0.666667	A.thaliana
4988	LOC_Os01g04814.1	LOC_Os03g46390.1	Nucleus	Mitochondria	vacuolar protein sorting-associating protein 4B, putative, expressed	ras-related protein, putative, expressed		0.5359			1	A.thaliana
5000	LOC_Os01g23630.1	LOC_Os01g48810.1	Nucleus	Chloroplast	transcription initiation factor IID, 18kD subunit family protein, expressed	transcription initiation factor TFIID subunit 11, putative, expressed		0.6055	0.666667	0.826389	1	A.thaliana,D.melanogaster,H.sapiens,S.cerevisiae
5002	LOC_Os03g43840.1	LOC_Os03g43840.1	Mitochondria	Mitochondria	LSD1 zinc finger domain containing protein, expressed	LSD1 zinc finger domain containing protein, expressed	Mitochondria					A.thaliana
5009	LOC_Os02g44520.1	LOC_Os02g44520.1	Nucleus	Nucleus	OsSub19 - Putative Subtilisin homologue, expressed	OsSub19 - Putative Subtilisin homologue, expressed	Nucleus					A.thaliana
5011	LOC_Os01g73990.1	LOC_Os03g56820.1	Nucleus	Mitochondria	cytochrome b5-like Heme/Steroid binding domain containing protein, expressed	fatty acid hydroxylase, putative, expressed		0.6504			0.35	A.thaliana
5012	LOC_Os04g43300.1	LOC_Os05g43610.1			BRCA1 C Terminus domain containing protein, expressed	ATBARD1/BARD1, putative, expressed		0.761	1		1	A.thaliana,H.sapiens
5014	LOC_Os12g04500.1	LOC_Os02g06650.1		Nucleus	response regulator receiver domain containing protein	COX VIIa, putative, expressed			0.533333		0	A.thaliana
5020	LOC_Os01g74146.1	LOC_Os02g54490.1	Cytoplasm	Mitochondria	WD repeat-containing protein, putative, expressed	nucleotide binding protein, putative, expressed		0.4418				A.thaliana,H.sapiens
5022	LOC_Os02g47180.1	LOC_Os02g54490.1	Nucleus	Mitochondria	WD repeat-containing protein, putative, expressed	nucleotide binding protein, putative, expressed		0.5114				A.thaliana,H.sapiens
5026	LOC_Os02g43920.1	LOC_Os02g54490.1	Cytoplasm	Mitochondria	cell division cycle protein 23, putative, expressed	nucleotide binding protein, putative, expressed		0.5432				A.thaliana,H.sapiens
5029	LOC_Os04g40830.1	LOC_Os02g54490.1		Mitochondria	cullin family domain containing protein, putative, expressed	nucleotide binding protein, putative, expressed		0.545				A.thaliana,H.sapiens
5034	LOC_Os01g64250.1	LOC_Os02g42600.1	Mitochondria	Chloroplast	hemerythrin family protein, expressed	double-stranded RNA binding motif containing protein, expressed		-0.1827				A.thaliana
5035	LOC_Os01g13404.1	LOC_Os02g42600.1	Chloroplast	Chloroplast	ATP binding protein, putative, expressed	double-stranded RNA binding motif containing protein, expressed	Chloroplast	0.1966				A.thaliana
5036	LOC_Os02g31150.1	LOC_Os02g42600.1	Nucleus	Chloroplast	zinc finger, C3HC4 type domain containing protein, expressed	double-stranded RNA binding motif containing protein, expressed		-0.0299	0.615385		0.777778	A.thaliana
5055	LOC_Os02g34950.1	LOC_Os03g19870.1	Nucleus	Nucleus	ATP binding protein, putative, expressed	ATP binding protein, putative, expressed	Nucleus	0.4167			1	A.thaliana,C.elegans,D.melanogaster,S.cerevisiae
5056	LOC_Os02g14840.1	LOC_Os05g35410.1	Mitochondria		potassium channel KAT1, putative, expressed	potassium channel AKT2/3, putative, expressed		0.4438	1	1	1	A.thaliana,H.sapiens
5059	LOC_Os05g35410.1	LOC_Os05g35410.1			potassium channel AKT2/3, putative, expressed	potassium channel AKT2/3, putative, expressed						A.thaliana,H.sapiens
5063	LOC_Os01g45990.1	LOC_Os05g35410.1	Nucleus		potassium channel AKT1, putative, expressed	potassium channel AKT2/3, putative, expressed		-0.2598	1	1	1	A.thaliana
5067	LOC_Os08g01380.1	LOC_Os08g41460.1			2Fe-2S iron-sulfur cluster binding domain containing protein, expressed	expressed protein		0.8387				A.thaliana
5068	LOC_Os06g01850.1	LOC_Os08g41460.1			ferredoxin--NADP reductase, chloroplast precursor, putative, expressed	expressed protein		0.915				A.thaliana
5085	LOC_Os03g59530.1	LOC_Os07g35580.1	Nucleus		protein Kinase-associated protein phosphatase, putative, expressed	TKL_IRAK_DUF26-lc.20 - DUF26 kinases have homology to DUF26 containing loci, expressed		-0.0539		0.766917	1	A.thaliana
5112	LOC_Os01g16240.1	LOC_Os01g43410.1	Nucleus	Cytoplasm	OsCam1-3 - Calmodulin, expressed	CAMK_CAMK_like.9 - CAMK includes calcium/calmodulin depedent protein kinases, expressed		0.5523		0.472222	1	A.thaliana,S.cerevisiae
5119	LOC_Os03g15570.1	LOC_Os03g21710.1	Cytoplasm	Nucleus	STE_MEKK_ste11_MAP3K.12 - STE kinases include homologs to sterile 7, sterile 11 and sterile 20 from yeast, expressed	WRKY45 transcription factor, putative, expressed		0.2968		0.554348	0.411765	A.thaliana
5120	LOC_Os07g48780.1	LOC_Os03g21710.1		Nucleus	OsCam1-2 - Calmodulin, expressed	WRKY45 transcription factor, putative, expressed		-0.1489	0.352941	0.515152	0.368421	A.thaliana
5121	LOC_Os03g20370.1	LOC_Os03g21710.1	Cytoplasm	Nucleus	OsCam1-1 - Calmodulin, expressed	WRKY45 transcription factor, putative, expressed		-0.1927	0.352941	0.515152	0.368421	A.thaliana
5122	LOC_Os01g16240.1	LOC_Os03g21710.1	Nucleus	Nucleus	OsCam1-3 - Calmodulin, expressed	WRKY45 transcription factor, putative, expressed	Nucleus	-0.2171	0.352941	0.515152	0.368421	A.thaliana
5129	LOC_Os05g41210.1	LOC_Os02g52230.1		Nucleus	OsCam2 - Calmodulin, expressed	coronatine-insensitive protein 1, putative, expressed		0.4692				A.thaliana
5131	LOC_Os08g37400.1	LOC_Os08g37400.1			ZF-HD homeobox protein, putative, expressed	ZF-HD homeobox protein, putative, expressed						A.thaliana
5143	LOC_Os03g25770.1	LOC_Os12g27520.1	Nucleus		RNA recognition motif containing protein, putative, expressed	serine/threonine-protein kinase AFC2, putative, expressed		-0.0976			0.823529	A.thaliana
5144	LOC_Os05g14590.1	LOC_Os02g38810.1		Mitochondria	MCM6 - Putative minichromosome maintenance MCM complex subunit 6, expressed	26S proteasome non-ATPase regulatory subunit 6, putative, expressed		0.3831	0.533333			A.thaliana
5145	LOC_Os05g41390.1	LOC_Os02g38810.1		Mitochondria	cyclin, putative, expressed	26S proteasome non-ATPase regulatory subunit 6, putative, expressed		0.2173	0.533333			A.thaliana
5149	LOC_Os02g05340.1	LOC_Os02g38810.1	Nucleus	Mitochondria	proteasome/cyclosome repeat containing protein, expressed	26S proteasome non-ATPase regulatory subunit 6, putative, expressed		0.4258	1			A.thaliana,H.sapiens,S.cerevisiae
5152	LOC_Os05g14590.1	LOC_Os04g40850.1			MCM6 - Putative minichromosome maintenance MCM complex subunit 6, expressed	26S proteasome non-ATPase regulatory subunit 6, putative, expressed		0.3979	0.533333			A.thaliana
5153	LOC_Os05g41390.1	LOC_Os04g40850.1			cyclin, putative, expressed	26S proteasome non-ATPase regulatory subunit 6, putative, expressed		0.3289	0.533333			A.thaliana
5157	LOC_Os02g05340.1	LOC_Os04g40850.1	Nucleus		proteasome/cyclosome repeat containing protein, expressed	26S proteasome non-ATPase regulatory subunit 6, putative, expressed		0.8616	1			A.thaliana,H.sapiens,S.cerevisiae
5159	LOC_Os03g41100.1	LOC_Os04g40850.1	Nucleus		cyclin, putative, expressed	26S proteasome non-ATPase regulatory subunit 6, putative, expressed		0.3332	0.533333			A.thaliana,H.sapiens
5161	LOC_Os01g68870.1	LOC_Os12g28750.1	Mitochondria		leucine-rich repeat receptor protein kinase EXS precursor, putative, expressed	TPD1, putative, expressed		0.1223				A.thaliana
5162	LOC_Os02g35970.1	LOC_Os06g04880.1	Cytoplasm		BTBN2 - Bric-a-Brac, Tramtrack, Broad Complex BTB domain with non-phototropic hypocotyl 3 NPH3 and coiled-coil domains, expressed	serine threonine kinase, putative, expressed				0.326923	0.4375	A.thaliana
5166	LOC_Os01g57870.1	LOC_Os07g30100.1	Cytoplasm		disease resistance protein RPS2, putative, expressed	RIN3, putative, expressed		-0.2141			1	A.thaliana
5167	LOC_Os07g30100.1	LOC_Os07g30100.1			RIN3, putative, expressed	RIN3, putative, expressed						A.thaliana
5171	LOC_Os04g46300.1	LOC_Os07g30100.1			disease resistance protein RPM1, putative, expressed	RIN3, putative, expressed					0.636364	A.thaliana
5184	LOC_Os03g51520.1	LOC_Os04g58640.1	Nucleus		fip1 motif family protein, expressed	cleavage and polyadenylation specificity factor subunit 5, putative, expressed		0.0249			0	A.thaliana
5185	LOC_Os05g50360.1	LOC_Os04g58640.1			anaphase-promoting complex subunit 10, putative, expressed	cleavage and polyadenylation specificity factor subunit 5, putative, expressed		0.4469			0	A.thaliana
5188	LOC_Os02g53140.1	LOC_Os04g45020.1	Chloroplast		COP1, putative, expressed	MYB family transcription factor, putative, expressed		-0.2307	0.428571	0.408	0.411765	A.thaliana
5190	LOC_Os06g11370.1	LOC_Os02g57590.1		Mitochondria	mediator of RNA polymerase II transcription subunit 6, putative, expressed	rRNA 2-O-methyltransferase fibrillarin 2, putative, expressed			0.352941	0.566667	0	A.thaliana
5192	LOC_Os06g11370.1	LOC_Os05g08360.1			mediator of RNA polymerase II transcription subunit 6, putative, expressed	rRNA 2-O-methyltransferase fibrillarin 2, putative, expressed		0.5211	0.352941	0.566667	0	A.thaliana
5193	LOC_Os03g12350.1	LOC_Os10g41440.1	Nucleus		two-component response regulator, putative, expressed	KH domain containing protein, putative, expressed		0.2033		0.226667	0.583333	A.thaliana
5195	LOC_Os03g15570.1	LOC_Os06g05520.1	Cytoplasm		STE_MEKK_ste11_MAP3K.12 - STE kinases include homologs to sterile 7, sterile 11 and sterile 20 from yeast, expressed	OsMKK1 - putative MAPKK based on amino acid sequence homology, expressed		-0.0874		1	1	A.thaliana
5201	LOC_Os02g54860.1	LOC_Os01g09700.1	Nucleus	Chloroplast	ankyrin repeat-rich protein, putative, expressed	aminotransferase, classes I and II, domain containing protein, expressed		-0.0359			0.7	A.thaliana
5204	LOC_Os01g09700.1	LOC_Os01g09700.1	Chloroplast	Chloroplast	aminotransferase, classes I and II, domain containing protein, expressed	aminotransferase, classes I and II, domain containing protein, expressed	Chloroplast					A.thaliana,H.sapiens
5212	LOC_Os05g25490.1	LOC_Os05g25490.1			aminotransferase, classes I and II, domain containing protein	aminotransferase, classes I and II, domain containing protein						A.thaliana,H.sapiens
5216	LOC_Os05g41210.1	LOC_Os06g05860.1			OsCam2 - Calmodulin, expressed	6-phosphofructokinase, putative, expressed		-0.038	0.315789	0.472222	0.666667	A.thaliana
5217	LOC_Os04g56070.1	LOC_Os08g39070.1			COP9 signalosome complex subunit 5b, putative, expressed	COP9 signalosome complex subunit 6a, putative, expressed		0.8424				A.thaliana,D.melanogaster,H.sapiens
5218	LOC_Os07g30840.1	LOC_Os08g39070.1			proteasome subunit, putative, expressed	COP9 signalosome complex subunit 6a, putative, expressed		0.7706				A.thaliana,H.sapiens
5235	LOC_Os03g03510.1	LOC_Os03g42840.1	Nucleus	Cytoplasm	CAMK_KIN1/SNF1/Nim1_like.15 - CAMK includes calcium/calmodulin depedent protein kinases, expressed	calcineurin B, putative, expressed		0.2539			0.823529	A.thaliana
5249	LOC_Os01g04814.1	LOC_Os06g20390.1	Nucleus		vacuolar protein sorting-associating protein 4B, putative, expressed	expressed protein		0.3464				A.thaliana,D.melanogaster
5250	LOC_Os01g09120.1	LOC_Os12g08810.1	Nucleus		Twin LOV 1, putative, expressed	VTC2, putative, expressed		-0.066			0	A.thaliana
5253	LOC_Os04g53760.1	LOC_Os04g53760.1			kinesin motor domain containing protein, putative, expressed	kinesin motor domain containing protein, putative, expressed						A.thaliana,S.cerevisiae
5256	LOC_Os01g06010.1	LOC_Os07g36140.1	Nucleus		Core histone H2A/H2B/H3/H4 domain containing protein, putative, expressed	core histone H2A/H2B/H3/H4, putative, expressed			1	1	1	A.thaliana,S.cerevisiae
5257	LOC_Os01g05970.1	LOC_Os07g36140.1	Nucleus		OsFBO1 - F-box and other domain containing protein, expressed	core histone H2A/H2B/H3/H4, putative, expressed			1	1	1	A.thaliana,S.cerevisiae
5271	LOC_Os04g43922.1	LOC_Os08g02360.1			exosome complex exonuclease rrp4, putative, expressed	exosome complex exonuclease, putative, expressed		0.6953				A.thaliana
5274	LOC_Os02g16550.1	LOC_Os11g41130.1	Nucleus		Ser/Thr protein phosphatase family protein, putative, expressed	vacuolar protein sorting-associated protein 26, putative, expressed		0.406				A.thaliana,S.cerevisiae
5275	LOC_Os02g16550.1	LOC_Os12g31640.1	Nucleus		Ser/Thr protein phosphatase family protein, putative, expressed	vacuolar protein sorting-associated protein 26, putative, expressed		0.2236				A.thaliana,S.cerevisiae
5280	LOC_Os04g40940.1	LOC_Os06g46990.1			mitotic spindle checkpoint protein MAD2, putative, expressed	expressed protein		0.8204		0.326923		A.thaliana
5284	LOC_Os05g41210.1	LOC_Os08g45180.1			OsCam2 - Calmodulin, expressed	kinase, pfkB family, putative, expressed		-0.3528	0.375	0.6375	0	A.thaliana
5285	LOC_Os07g48780.1	LOC_Os08g45180.1			OsCam1-2 - Calmodulin, expressed	kinase, pfkB family, putative, expressed		0.0555	0.375	0.6375	0	A.thaliana
5286	LOC_Os03g20370.1	LOC_Os08g45180.1	Cytoplasm		OsCam1-1 - Calmodulin, expressed	kinase, pfkB family, putative, expressed		-0.1174	0.375	0.6375	0	A.thaliana
5287	LOC_Os01g16240.1	LOC_Os08g45180.1	Nucleus		OsCam1-3 - Calmodulin, expressed	kinase, pfkB family, putative, expressed		-0.3306	0.375	0.6375	0	A.thaliana
5294	LOC_Os02g42600.1	LOC_Os04g42770.1	Chloroplast		double-stranded RNA binding motif containing protein, expressed	expressed protein		-0.1942				A.thaliana
5296	LOC_Os07g42370.1	LOC_Os05g48500.1			zinc-finger protein, putative, expressed	expressed protein		0.37				A.thaliana
5297	LOC_Os03g28940.1	LOC_Os05g48500.1	Nucleus		ZIM domain containing protein, putative, expressed	expressed protein		0.2763				A.thaliana
5298	LOC_Os03g52750.1	LOC_Os06g22820.1	Mitochondria		cyclin, putative, expressed	cyclin-dependent kinase F-1, putative, expressed		0.2669		0.492754		A.thaliana
5303	LOC_Os03g05760.1	LOC_Os06g22820.1	Mitochondria		transcription factor Dp, putative, expressed	cyclin-dependent kinase F-1, putative, expressed		-0.1211		0.554348	0.411765	A.thaliana
5304	LOC_Os12g39830.1	LOC_Os06g22820.1			cyclin, putative, expressed	cyclin-dependent kinase F-1, putative, expressed		-0.0545		0.492754	0.7	A.thaliana
5306	LOC_Os06g22820.1	LOC_Os06g22820.1			cyclin-dependent kinase F-1, putative, expressed	cyclin-dependent kinase F-1, putative, expressed						A.thaliana
5307	LOC_Os01g67160.1	LOC_Os06g22820.1	Nucleus		cyclin-dependent kinase B1-1, putative, expressed	cyclin-dependent kinase F-1, putative, expressed		0.1031		1	1	A.thaliana
5308	LOC_Os03g02680.1	LOC_Os06g22820.1	Nucleus		cyclin-dependent kinase A-1, putative, expressed	cyclin-dependent kinase F-1, putative, expressed		-0.2221		1	1	A.thaliana
5311	LOC_Os02g50630.1	LOC_Os06g22820.1	Nucleus		E2F family transcription factor protein, putative, expressed	cyclin-dependent kinase F-1, putative, expressed		-0.0239		0.554348	0.411765	A.thaliana
5312	LOC_Os08g40170.1	LOC_Os06g22820.1			cyclin-dependent kinase B2-1, putative, expressed	cyclin-dependent kinase F-1, putative, expressed		0.0372		1	1	A.thaliana
5313	LOC_Os05g32600.1	LOC_Os06g22820.1			cyclin-dependent kinase D-1, putative, expressed	cyclin-dependent kinase F-1, putative, expressed		0.3451		1	1	A.thaliana
5316	LOC_Os05g45590.1	LOC_Os05g45590.1			hexokinase, putative, expressed	hexokinase, putative, expressed						A.thaliana,S.cerevisiae
5319	LOC_Os01g40570.1	LOC_Os05g45590.1	Mitochondria		outer mitochondrial membrane porin, putative, expressed	hexokinase, putative, expressed		0.7348	0.564706	0.34	0	A.thaliana,H.sapiens
5322	LOC_Os09g10850.1	LOC_Os09g10850.1			meiotic coiled-coil protein 7, putative, expressed	meiotic coiled-coil protein 7, putative, expressed						A.thaliana
5330	LOC_Os04g11640.1	LOC_Os09g19560.1	Nucleus		methyl-CpG binding domain containing protein	methyltransferase, putative, expressed		-0.1727	1		0	A.thaliana
5333	LOC_Os09g19560.1	LOC_Os09g19560.1			methyltransferase, putative, expressed	methyltransferase, putative, expressed						A.thaliana,C.elegans,H.sapiens,S.cerevisiae
5336	LOC_Os02g05480.1	LOC_Os06g05520.1	Nucleus		CGMC_MAPKCMGC_2_SLT2y_ERK.1 - CGMC includes CDA, MAPK, GSK3, and CLKC kinases, expressed	OsMKK1 - putative MAPKK based on amino acid sequence homology, expressed		0.3715		1	1	A.thaliana,C.elegans,D.melanogaster,H.sapiens
5337	LOC_Os03g51520.1	LOC_Os08g30820.1	Nucleus		fip1 motif family protein, expressed	cleavage and polyadenylation specificity factor subunit 5, putative, expressed					0	A.thaliana
5338	LOC_Os03g08860.1	LOC_Os08g30820.1	Nucleus		GRAM domain containing protein, expressed	cleavage and polyadenylation specificity factor subunit 5, putative, expressed					0	A.thaliana
5339	LOC_Os05g51480.1	LOC_Os11g43890.1			cleavage and polyadenylation specificity factor, putative, expressed	WD domain, G-beta repeat domain containing protein, expressed		0.5293				A.thaliana
5341	LOC_Os03g55200.1	LOC_Os03g55200.1	Nucleus	Nucleus	ORC5 - Putative origin recognition complex subunit 5, expressed	ORC5 - Putative origin recognition complex subunit 5, expressed	Nucleus					A.thaliana,H.sapiens
5343	LOC_Os03g08640.1	LOC_Os03g55200.1	Nucleus	Nucleus	ORC2 - Putative origin recognition complex subunit 2, expressed	ORC5 - Putative origin recognition complex subunit 5, expressed	Nucleus	0.4843				A.thaliana,H.sapiens
5346	LOC_Os07g31300.1	LOC_Os02g07910.1		Chloroplast	ATP synthase delta chain, mitochondrial precursor, putative, expressed	fiber protein Fb15, putative, expressed		0.8538				A.thaliana
5348	LOC_Os11g05090.1	LOC_Os04g56160.1			peptidyl-prolyl isomerase, putative, expressed	plasma membrane ATPase, putative, expressed		0.0591		0.554348	0.823529	A.thaliana
5349	LOC_Os10g02500.1	LOC_Os04g56160.1			serine/threonine-protein kinase BRI1-like 2 precursor, putative, expressed	plasma membrane ATPase, putative, expressed		-0.0232		0.53125	1	A.thaliana
5350	LOC_Os03g57290.1	LOC_Os04g59460.1	Mitochondria		cullin, putative, expressed	expressed protein		-0.0973		0.303571	0.823529	A.thaliana
5353	LOC_Os02g05340.1	LOC_Os02g53060.1	Nucleus	Nucleus	proteasome/cyclosome repeat containing protein, expressed	peptidase, T1 family, putative, expressed	Nucleus	0.7949	1	0.728571	0	A.thaliana,S.cerevisiae
5358	LOC_Os05g04220.1	LOC_Os11g07280.1			nitrogen regulatory protein P-II, putative, expressed	coatomer subunit beta-1, putative, expressed		-0.036		0.539683	0	A.thaliana
5360	LOC_Os10g02500.1	LOC_Os11g07280.1			serine/threonine-protein kinase BRI1-like 2 precursor, putative, expressed	coatomer subunit beta-1, putative, expressed		0.2544		0.492754	1	A.thaliana
5363	LOC_Os02g39720.2	LOC_Os02g39720.2	Nucleus	Nucleus	splicing factor, arginine/serine-rich 7, putative, expressed	splicing factor, arginine/serine-rich 7, putative, expressed	Nucleus					A.thaliana
5364	LOC_Os12g27520.1	LOC_Os02g39720.2		Nucleus	serine/threonine-protein kinase AFC2, putative, expressed	splicing factor, arginine/serine-rich 7, putative, expressed		-0.084			0.823529	A.thaliana
5387	LOC_Os09g26180.1	LOC_Os09g26180.1			transcription initiation factor TFIID subunit 10, putative, expressed	transcription initiation factor TFIID subunit 10, putative, expressed						A.thaliana,H.sapiens,S.cerevisiae
5388	LOC_Os09g24440.1	LOC_Os09g26180.1			expressed protein	transcription initiation factor TFIID subunit 10, putative, expressed		0.2586			0	A.thaliana,H.sapiens,S.cerevisiae
5389	LOC_Os03g29470.1	LOC_Os09g26180.1	Nucleus		transcription initiation factor IID, putative, expressed	transcription initiation factor TFIID subunit 10, putative, expressed		0.5647	0.75	1	0	A.thaliana,D.melanogaster,H.sapiens,S.cerevisiae
5390	LOC_Os06g43790.1	LOC_Os09g26180.1			transcription initiation factor TFIID subunit 1, putative, expressed	transcription initiation factor TFIID subunit 10, putative, expressed		0.034			0	A.thaliana,H.sapiens
5391	LOC_Os03g32590.1	LOC_Os09g26180.1	Mitochondria		transcription initiation factor, putative, expressed	transcription initiation factor TFIID subunit 10, putative, expressed		0.2096	0.75	1	0.4375	A.thaliana,D.melanogaster,H.sapiens
5393	LOC_Os01g62820.1	LOC_Os09g26180.1	Nucleus		Transcription initiation factor TFIID subunit A containing protein, expressed	transcription initiation factor TFIID subunit 10, putative, expressed		0.4262	0.75	1	0.4375	A.thaliana,S.cerevisiae
5394	LOC_Os01g23630.1	LOC_Os09g26180.1	Nucleus		transcription initiation factor IID, 18kD subunit family protein, expressed	transcription initiation factor TFIID subunit 10, putative, expressed		0.5615	0.666667	0.766917	1	A.thaliana,H.sapiens,S.cerevisiae
5409	LOC_Os03g62090.1	LOC_Os05g08370.1	Nucleus		CESA5 - cellulose synthase, expressed	CESA1 - cellulose synthase, expressed		0.7623	1	1	1	A.thaliana
5412	LOC_Os12g37100.1	LOC_Os03g59220.1		Nucleus	pentatricopeptide repeat domain containing protein, putative, expressed	cytochrome b-c1 complex subunit 7, putative, expressed		-0.0879				A.thaliana
5413	LOC_Os12g37100.1	LOC_Os07g10500.1			pentatricopeptide repeat domain containing protein, putative, expressed	cytochrome b-c1 complex subunit 7, putative						A.thaliana
5420	LOC_Os05g35410.1	LOC_Os06g14310.1			potassium channel AKT2/3, putative, expressed	potassium channel AKT1, putative		0.0713	1	1	1	A.thaliana,H.sapiens
5421	LOC_Os04g40940.1	LOC_Os06g14310.1			mitotic spindle checkpoint protein MAD2, putative, expressed	potassium channel AKT1, putative		0.0571		0.515152		A.thaliana
5422	LOC_Os03g57310.1	LOC_Os06g14310.1	Chloroplast		syntaxin, putative, expressed	potassium channel AKT1, putative		-0.1613	1	0.755556	0.35	A.thaliana
5423	LOC_Os01g45990.1	LOC_Os06g14310.1	Nucleus		potassium channel AKT1, putative, expressed	potassium channel AKT1, putative		0.0497	1	1	1	A.thaliana
5425	LOC_Os02g52140.1	LOC_Os06g36360.1	Mitochondria		RNA recognition motif containing protein, putative, expressed	expressed protein		0.5379			0.622222	A.thaliana
5427	LOC_Os03g24510.1	LOC_Os06g36360.1	Nucleus		glycosyl transferase 8 domain containing protein, putative, expressed	expressed protein		-0.2743		0.566667	0.622222	A.thaliana
5428	LOC_Os03g08860.1	LOC_Os06g36360.1	Nucleus		GRAM domain containing protein, expressed	expressed protein		0.2881		0.354167	0.388889	A.thaliana
5429	LOC_Os06g21470.1	LOC_Os06g36360.1			expressed protein	expressed protein		0.3435	1	1	1	A.thaliana,S.cerevisiae
5440	LOC_Os10g02500.1	LOC_Os03g10440.1		Nucleus	serine/threonine-protein kinase BRI1-like 2 precursor, putative, expressed	glycosyl hydrolase family 10 protein, putative, expressed		0.4362		0.728571	0.411765	A.thaliana
5449	LOC_Os10g02500.1	LOC_Os06g43210.1			serine/threonine-protein kinase BRI1-like 2 precursor, putative, expressed	zinc finger, C3HC4 type domain containing protein, expressed		0.1014			0.636364	A.thaliana
5450	LOC_Os01g74146.1	LOC_Os06g43190.1	Cytoplasm		WD repeat-containing protein, putative, expressed	retrotransposon protein, putative, unclassified, expressed		-0.0718				A.thaliana
5459	LOC_Os03g32590.1	LOC_Os12g38620.1	Mitochondria		transcription initiation factor, putative, expressed	bromodomain associated family protein, expressed		0.4267			1	A.thaliana
5461	LOC_Os06g44030.1	LOC_Os12g38620.1			WD domain, G-beta repeat domain containing protein, expressed	bromodomain associated family protein, expressed		0.4072			0	A.thaliana
5462	LOC_Os12g38620.1	LOC_Os12g38620.1			bromodomain associated family protein, expressed	bromodomain associated family protein, expressed						A.thaliana
5464	LOC_Os09g26180.1	LOC_Os12g38620.1			transcription initiation factor TFIID subunit 10, putative, expressed	bromodomain associated family protein, expressed		0.3194			0	A.thaliana
5465	LOC_Os01g62820.1	LOC_Os12g38620.1	Nucleus		Transcription initiation factor TFIID subunit A containing protein, expressed	bromodomain associated family protein, expressed		0.1944			1	A.thaliana
5466	LOC_Os01g23630.1	LOC_Os12g38620.1	Nucleus		transcription initiation factor IID, 18kD subunit family protein, expressed	bromodomain associated family protein, expressed		0.2485			1	A.thaliana
5467	LOC_Os02g10060.1	LOC_Os03g51220.1	Mitochondria	Chloroplast	SWIRM domain containing protein, expressed	SWI/SNF-related matrix-associated actin-dependent regulator of chromatin subfamily C member, putative, expressed		0.2444		0.443478	1	A.thaliana
5470	LOC_Os05g04220.1	LOC_Os07g10150.1			nitrogen regulatory protein P-II, putative, expressed	coatomer subunit gamma-2, putative, expressed		0.166		0.539683	0	A.thaliana
5472	LOC_Os02g04520.1	LOC_Os03g46650.1	Chloroplast	Nucleus	AGG2, putative, expressed	WD domain, G-beta repeat domain containing protein, expressed		0.0184			1	A.thaliana
5474	LOC_Os02g41550.4	LOC_Os02g47660.1		Nucleus	FAD binding domain of DNA photolyase domain containing protein, expressed	basic helix-loop-helix, putative, expressed				0.539683	0	A.thaliana
5476	LOC_Os11g06020.1	LOC_Os12g43950.1			homeobox domain containing protein, expressed	homeobox domain containing protein, expressed		0.6826	1	1	1	A.thaliana,H.sapiens
5482	LOC_Os10g02500.1	LOC_Os03g03910.1		Nucleus	serine/threonine-protein kinase BRI1-like 2 precursor, putative, expressed	catalase domain containing protein, expressed		-0.4503		0.554348	0.7	A.thaliana
5483	LOC_Os01g52050.1	LOC_Os03g04050.1	Mitochondria	Nucleus	systemin receptor SR160 precursor, putative, expressed	protein kinase family protein, putative, expressed		0.131		1	1	A.thaliana
5495	LOC_Os08g43560.1	LOC_Os09g33810.1			OsAPx4 - Peroxisomal Ascorbate Peroxidase encoding gene 5,8,9, expressed	ankyrin repeat domain containing protein, putative, expressed		-0.3229				A.thaliana
5496	LOC_Os02g48480.1	LOC_Os09g33810.1	Cytoplasm		expressed protein	ankyrin repeat domain containing protein, putative, expressed		0.0786				A.thaliana
5497	LOC_Os03g50010.1	LOC_Os09g33810.1	Nucleus		toc64, putative, expressed	ankyrin repeat domain containing protein, putative, expressed		0.5085				A.thaliana
5499	LOC_Os02g42600.1	LOC_Os05g05860.1	Chloroplast		double-stranded RNA binding motif containing protein, expressed	retrotransposon protein, putative, unclassified, expressed		0.152	0.857143		0.54902	A.thaliana
5510	LOC_Os05g41210.1	LOC_Os04g45720.1			OsCam2 - Calmodulin, expressed	aldehyde dehydrogenase, putative, expressed		0.2755		0.404762	0	A.thaliana
5511	LOC_Os07g48780.1	LOC_Os04g45720.1			OsCam1-2 - Calmodulin, expressed	aldehyde dehydrogenase, putative, expressed		0.0407		0.404762	0	A.thaliana
5512	LOC_Os03g20370.1	LOC_Os04g45720.1	Cytoplasm		OsCam1-1 - Calmodulin, expressed	aldehyde dehydrogenase, putative, expressed		0.0341		0.404762	0	A.thaliana
5513	LOC_Os01g16240.1	LOC_Os04g45720.1	Nucleus		OsCam1-3 - Calmodulin, expressed	aldehyde dehydrogenase, putative, expressed		0.3005		0.404762	0	A.thaliana
5520	LOC_Os09g28354.1	LOC_Os09g28354.1			CPuORF39 - conserved peptide uORF-containing transcript, expressed	CPuORF39 - conserved peptide uORF-containing transcript, expressed						A.thaliana
5521	LOC_Os03g05310.1	LOC_Os10g25030.1	Mitochondria		pheophorbide a oxygenase, chloroplast precursor, putative, expressed	red chlorophyll catabolite reductase, putative, expressed		0.8057				A.thaliana
5537	LOC_Os01g67160.1	LOC_Os05g41390.1	Nucleus		cyclin-dependent kinase B1-1, putative, expressed	cyclin, putative, expressed		0.5748		0.492754		A.thaliana
5551	LOC_Os10g42950.1	LOC_Os12g39830.1			cyclin-dependent kinase E-1, putative, expressed	cyclin, putative, expressed		-0.1286		0.492754	0.7	A.thaliana
5553	LOC_Os03g04490.1	LOC_Os12g39830.1	Mitochondria		cyclin-dependent kinase inhibitor, putative, expressed	cyclin, putative, expressed		0.6808	1	0.607143	0	A.thaliana
5554	LOC_Os12g39830.1	LOC_Os12g39830.1			cyclin, putative, expressed	cyclin, putative, expressed						A.thaliana
5556	LOC_Os01g67160.1	LOC_Os12g39830.1	Nucleus		cyclin-dependent kinase B1-1, putative, expressed	cyclin, putative, expressed		0.5988		0.492754	0.7	A.thaliana
5557	LOC_Os03g02680.1	LOC_Os12g39830.1	Nucleus		cyclin-dependent kinase A-1, putative, expressed	cyclin, putative, expressed		0.3624		0.515152	0.7	A.thaliana
5559	LOC_Os08g42600.1	LOC_Os12g39830.1			retinoblastoma-related protein-like, putative, expressed	cyclin, putative, expressed		0.7518				A.thaliana
5560	LOC_Os03g05300.1	LOC_Os12g39830.1	Mitochondria		cyclin-dependent kinases regulatory subunit 1, putative, expressed	cyclin, putative, expressed				1	0	A.thaliana
5562	LOC_Os05g32600.1	LOC_Os12g39830.1			cyclin-dependent kinase D-1, putative, expressed	cyclin, putative, expressed		0.2386	1	1	0.7	A.thaliana
5567	LOC_Os07g38030.1	LOC_Os07g39820.1			GRAS family transcription factor domain containing protein, expressed	SHR, putative, expressed		-0.0022		1		A.thaliana
5570	LOC_Os01g14010.1	LOC_Os07g39820.1	Nucleus		ZOS1-05 - C2H2 zinc finger protein, expressed	SHR, putative, expressed		0.5913	0.615385	0.354167		A.thaliana
5571	LOC_Os05g41210.1	LOC_Os03g15050.1		Nucleus	OsCam2 - Calmodulin, expressed	phosphoenolpyruvate carboxykinase, putative, expressed		-0.2808		0.354167	0.666667	A.thaliana
5572	LOC_Os07g48780.1	LOC_Os03g15050.1		Nucleus	OsCam1-2 - Calmodulin, expressed	phosphoenolpyruvate carboxykinase, putative, expressed		-0.0066		0.354167	0.666667	A.thaliana
5573	LOC_Os03g20370.1	LOC_Os03g15050.1	Cytoplasm	Nucleus	OsCam1-1 - Calmodulin, expressed	phosphoenolpyruvate carboxykinase, putative, expressed		-0.1555		0.354167	0.666667	A.thaliana
5574	LOC_Os01g16240.1	LOC_Os03g15050.1	Nucleus	Nucleus	OsCam1-3 - Calmodulin, expressed	phosphoenolpyruvate carboxykinase, putative, expressed	Nucleus	-0.2801		0.354167	0.666667	A.thaliana
5576	LOC_Os05g40080.1	LOC_Os06g38470.1			OsWRKY54 - Superfamily of TFs having WRKY and zinc finger domains	histone deacetylase 19, putative, expressed		-0.3522	1	0.607143	0	A.thaliana
5579	LOC_Os01g42260.1	LOC_Os06g38470.1	Nucleus		transcriptional corepressor LEUNIG, putative, expressed	histone deacetylase 19, putative, expressed		0.6015	1	0.369565	0	A.thaliana
5580	LOC_Os02g02960.1	LOC_Os06g38470.1	Nucleus		histone deacetylase complex subunit SAP18, putative, expressed	histone deacetylase 19, putative, expressed		0.666				A.thaliana,H.sapiens
5581	LOC_Os05g37690.1	LOC_Os06g38470.1			OsFBL23 - F-box domain and LRR containing protein, expressed	histone deacetylase 19, putative, expressed		0.4164				A.thaliana
5584	LOC_Os02g09650.1	LOC_Os06g38470.1	Nucleus		AP2 domain containing protein, expressed	histone deacetylase 19, putative, expressed		0.0864	1	0.607143	0	A.thaliana
5585	LOC_Os05g01020.2	LOC_Os06g38470.1			transcriptional repressor, putative, expressed	histone deacetylase 19, putative, expressed		0.578	1	0.443478		A.thaliana,D.melanogaster,H.sapiens,S.cerevisiae
5586	LOC_Os01g01960.1	LOC_Os06g38470.1	Chloroplast		transcriptional repressor, putative, expressed	histone deacetylase 19, putative, expressed		0.4477	1	0.443478		A.thaliana,D.melanogaster,H.sapiens,S.cerevisiae
5587	LOC_Os06g40370.1	LOC_Os01g51380.1		Mitochondria	CAMK_KIN1/SNF1/Nim1_like.27 - CAMK includes calcium/calmodulin depedent protein kinases, expressed	ATP synthase, putative, expressed		0.0714		0.728571	0.318182	A.thaliana
5589	LOC_Os04g40940.1	LOC_Os02g24330.1		Cytoplasm	mitotic spindle checkpoint protein MAD2, putative, expressed	eukaryotic translation initiation factor 4B, putative, expressed						A.thaliana
5593	LOC_Os01g52050.1	LOC_Os01g52050.1	Mitochondria	Mitochondria	systemin receptor SR160 precursor, putative, expressed	systemin receptor SR160 precursor, putative, expressed	Mitochondria					A.thaliana,H.sapiens,S.cerevisiae
5613	LOC_Os07g37030.1	LOC_Os02g51570.1		Nucleus	cytochrome b6-f complex iron-sulfur subunit, chloroplast precursor, putative, expressed	peptidyl-prolyl cis-trans isomerase, FKBP-type, putative, expressed		0.8975		0.515152	0.4375	A.thaliana
5615	LOC_Os07g48780.1	LOC_Os03g37290.1		Nucleus	OsCam1-2 - Calmodulin, expressed	cytochrome P450, putative, expressed		-0.1373			0.933333	A.thaliana
5616	LOC_Os03g20370.1	LOC_Os03g37290.1	Cytoplasm	Nucleus	OsCam1-1 - Calmodulin, expressed	cytochrome P450, putative, expressed		-0.0946			0.933333	A.thaliana
5617	LOC_Os01g16240.1	LOC_Os03g37290.1	Nucleus	Nucleus	OsCam1-3 - Calmodulin, expressed	cytochrome P450, putative, expressed	Nucleus	0.0436			0.933333	A.thaliana
5621	LOC_Os07g48780.1	LOC_Os04g08828.1		Nucleus	OsCam1-2 - Calmodulin, expressed	cytochrome P450, putative, expressed					0.933333	A.thaliana
5622	LOC_Os03g20370.1	LOC_Os04g08828.1	Cytoplasm	Nucleus	OsCam1-1 - Calmodulin, expressed	cytochrome P450, putative, expressed					0.933333	A.thaliana
5623	LOC_Os01g16240.1	LOC_Os04g08828.1	Nucleus	Nucleus	OsCam1-3 - Calmodulin, expressed	cytochrome P450, putative, expressed	Nucleus				0.933333	A.thaliana
5625	LOC_Os09g39590.1	LOC_Os07g49320.1			metallo-beta-lactamase, putative, expressed	HEAT repeat family protein, putative, expressed		0.5965			0.4375	A.thaliana,H.sapiens
5626	LOC_Os10g02500.1	LOC_Os07g37240.1			serine/threonine-protein kinase BRI1-like 2 precursor, putative, expressed	chlorophyll A-B binding protein, putative, expressed		-0.4504		0.53125		A.thaliana
5627	LOC_Os06g01934.1	LOC_Os05g25910.1			homeobox domain containing protein, expressed	DUF623 domain containing protein, expressed		-0.0908				A.thaliana
5628	LOC_Os08g19650.1	LOC_Os05g25910.1			homeobox protein knotted-1, putative, expressed	DUF623 domain containing protein, expressed		0.0151				A.thaliana
5629	LOC_Os05g25910.1	LOC_Os05g25910.1			DUF623 domain containing protein, expressed	DUF623 domain containing protein, expressed						A.thaliana
5630	LOC_Os03g52239.1	LOC_Os05g25910.1	Nucleus		homeobox domain containing protein, expressed	DUF623 domain containing protein, expressed		0.0031				A.thaliana
5632	LOC_Os02g13310.1	LOC_Os05g25910.1	Nucleus		homeobox domain containing protein, expressed	DUF623 domain containing protein, expressed		0.1467				A.thaliana
5633	LOC_Os03g51690.1	LOC_Os05g25910.1	Nucleus		Homeobox domain containing protein, expressed	DUF623 domain containing protein, expressed		0.0362				A.thaliana
5635	LOC_Os03g03164.1	LOC_Os05g25910.1	Nucleus		homeobox protein knotted-1, putative, expressed	DUF623 domain containing protein, expressed		0.2354				A.thaliana
5644	LOC_Os05g38120.1	LOC_Os05g38120.1			homeodomain protein, putative, expressed	homeodomain protein, putative, expressed						A.thaliana,H.sapiens
5646	LOC_Os03g51690.1	LOC_Os05g38120.1	Nucleus		Homeobox domain containing protein, expressed	homeodomain protein, putative, expressed		0.6086	1	1	1	A.thaliana,H.sapiens
5647	LOC_Os05g03884.1	LOC_Os05g38120.1			homeobox protein knotted-1-like 6, putative, expressed	homeodomain protein, putative, expressed		0.5773	1	1	1	A.thaliana,H.sapiens
5650	LOC_Os03g57070.1	LOC_Os03g60760.1	Nucleus	Nucleus	amine oxidase-related, putative, expressed	hypothetical protein	Nucleus					A.thaliana
5653	LOC_Os01g43540.1	LOC_Os11g47760.1	Nucleus		suppressor of G2 allele of SKP1, putative, expressed	DnaK family protein, putative, expressed		0.5884				A.thaliana,S.cerevisiae
5661	LOC_Os02g48780.1	LOC_Os11g47760.1	Nucleus		IQ calmodulin-binding and BAG domain containing protein, putative, expressed	DnaK family protein, putative, expressed				0	0.4375	A.thaliana
5664	LOC_Os03g17610.1	LOC_Os03g17610.1	Mitochondria	Mitochondria	OsTOP6A3 - Topoisomerase 6 subunit A homolog 3, expressed	OsTOP6A3 - Topoisomerase 6 subunit A homolog 3, expressed	Mitochondria					A.thaliana,S.cerevisiae
5668	LOC_Os06g11370.1	LOC_Os09g36890.1			mediator of RNA polymerase II transcription subunit 6, putative, expressed	hydroxyproline-rich glycoprotein family protein, putative, expressed		0.4411				A.thaliana
5680	LOC_Os03g49500.1	LOC_Os07g06130.1	Nucleus		ethylene receptor, putative, expressed	ethylene-insensitive protein, putative, expressed			1	0.579545	0.7	A.thaliana
5688	LOC_Os02g33430.1	LOC_Os03g05760.1	Nucleus	Mitochondria	E2F family transcription factor protein, putative, expressed	transcription factor Dp, putative, expressed		0.2226	1	1	1	A.thaliana,D.melanogaster,H.sapiens
5689	LOC_Os04g40850.1	LOC_Os03g05760.1		Mitochondria	26S proteasome non-ATPase regulatory subunit 6, putative, expressed	transcription factor Dp, putative, expressed		-0.197	0.533333			A.thaliana
5690	LOC_Os02g38810.1	LOC_Os03g05760.1	Mitochondria	Mitochondria	26S proteasome non-ATPase regulatory subunit 6, putative, expressed	transcription factor Dp, putative, expressed	Mitochondria	-0.2192	0.533333			A.thaliana
5691	LOC_Os03g02680.1	LOC_Os03g05760.1	Nucleus	Mitochondria	cyclin-dependent kinase A-1, putative, expressed	transcription factor Dp, putative, expressed		0.055		0.579545	0.411765	A.thaliana
5697	LOC_Os02g33430.1	LOC_Os10g30420.1	Nucleus		E2F family transcription factor protein, putative, expressed	transcription factor Dp, putative, expressed		0.5726	1	1	1	A.thaliana,D.melanogaster,H.sapiens
5708	LOC_Os02g34080.1	LOC_Os10g31830.1	Mitochondria		myosin, putative, expressed	ras-related protein, putative, expressed		0.2234	0.533333		1	A.thaliana
5709	LOC_Os08g22864.1	LOC_Os11g05880.1			sec8 exocyst complex component specific domain containing protein, expressed	exo70 exocyst complex subunit, putative, expressed		0.3154	1	0.809524		A.thaliana,H.sapiens,S.cerevisiae
5710	LOC_Os02g51430.1	LOC_Os11g05880.1	Mitochondria		SEC6, putative, expressed	exo70 exocyst complex subunit, putative, expressed		0.5431				A.thaliana,S.cerevisiae
5713	LOC_Os02g32610.2	LOC_Os02g32610.2	Nucleus	Nucleus	protein kinase domain containing protein, expressed	protein kinase domain containing protein, expressed	Nucleus					A.thaliana,H.sapiens
5714	LOC_Os06g08450.1	LOC_Os02g32610.2		Nucleus	histidine kinase, putative	protein kinase domain containing protein, expressed		-0.0681		0.826389	1	A.thaliana
5718	LOC_Os03g03990.1	LOC_Os11g05556.1	Mitochondria		signal recognition particle 43 kDa protein, chloroplast precursor, putative, expressed	signal recognition particle 54 kDa protein, putative, expressed		0.7913	0.923077	0.425	0.291667	A.thaliana
5719	LOC_Os01g72800.1	LOC_Os11g05556.1	Mitochondria		signal recognition particle receptor, putative, expressed	signal recognition particle 54 kDa protein, putative, expressed		0.915		1	1	A.thaliana,E.coli K12
5720	LOC_Os03g52840.1	LOC_Os07g46460.1	Mitochondria		serine hydroxymethyltransferase, mitochondrial precursor, putative, expressed	ferredoxin-dependent glutamate synthase, chloroplast precursor, putative, expressed		0.8674		0.662338	1	A.thaliana
5725	LOC_Os03g41419.1	LOC_Os11g04010.1	Nucleus		serpin domain containing protein, putative, expressed	ICE-like protease p20 domain containing protein, putative, expressed		0.0116			0	A.thaliana
5726	LOC_Os04g06770.1	LOC_Os05g43060.1	Nucleus		argonaute, putative, expressed	retrotransposon, putative, centromere-specific, expressed		0.6042			0	A.thaliana
5738	LOC_Os06g01934.1	LOC_Os01g73500.1		Mitochondria	homeobox domain containing protein, expressed	expressed protein		0.5636				A.thaliana
5740	LOC_Os02g13310.1	LOC_Os01g73500.1	Nucleus	Mitochondria	homeobox domain containing protein, expressed	expressed protein		-0.439				A.thaliana
5741	LOC_Os11g06020.1	LOC_Os01g73500.1		Mitochondria	homeobox domain containing protein, expressed	expressed protein		0.5836				A.thaliana
5742	LOC_Os03g57450.1	LOC_Os03g57450.1	Chloroplast	Chloroplast	CAMK_CAMK_like.2 - CAMK includes calcium/calmodulin depedent protein kinases, expressed	CAMK_CAMK_like.2 - CAMK includes calcium/calmodulin depedent protein kinases, expressed	Chloroplast					A.thaliana,H.sapiens
5753	LOC_Os03g62090.1	LOC_Os07g10770.1	Nucleus		CESA5 - cellulose synthase, expressed	CESA8 - cellulose synthase, expressed		0.6746	1	1	1	A.thaliana
5754	LOC_Os05g08370.1	LOC_Os07g10770.1			CESA1 - cellulose synthase, expressed	CESA8 - cellulose synthase, expressed		0.9189	1	1	1	A.thaliana
5777	LOC_Os02g16550.1	LOC_Os01g64280.1	Nucleus	Mitochondria	Ser/Thr protein phosphatase family protein, putative, expressed	sorting nexin 1, putative, expressed		0.2127			0	A.thaliana
5781	LOC_Os03g02680.1	LOC_Os05g41390.1	Nucleus		cyclin-dependent kinase A-1, putative, expressed	cyclin, putative, expressed		0.2896		0.515152		A.thaliana,D.melanogaster,H.sapiens,S.cerevisiae
5784	LOC_Os01g40670.1	LOC_Os04g39280.1	Nucleus		single myb histone, putative, expressed	ATPOT1, putative, expressed		-0.0247	0.714286	0.662338	1	A.thaliana
5785	LOC_Os07g48780.1	LOC_Os03g44800.1		Nucleus	OsCam1-2 - Calmodulin, expressed	DUF593 domain containing protein, expressed		-0.0428		0.73913	0.736842	A.thaliana
5786	LOC_Os03g20370.1	LOC_Os03g44800.1	Cytoplasm	Nucleus	OsCam1-1 - Calmodulin, expressed	DUF593 domain containing protein, expressed		-0.0256		0.73913	0.736842	A.thaliana
5787	LOC_Os01g16240.1	LOC_Os03g44800.1	Nucleus	Nucleus	OsCam1-3 - Calmodulin, expressed	DUF593 domain containing protein, expressed	Nucleus	0.0301		0.73913	0.736842	A.thaliana
5797	LOC_Os10g21810.1	LOC_Os08g40380.1			histidine kinase, putative, expressed	sulfotransferase domain containing protein, expressed					0.777778	A.thaliana
5814	LOC_Os12g06335.1	LOC_Os09g29930.1			expressed protein	transcription factor BIM2, putative, expressed			1	1	1	A.thaliana
5820	LOC_Os12g04520.1	LOC_Os07g45090.1			FAD-binding and arabino-lactone oxidase domains containing protein, putative, expressed	NADH-ubiquinone oxidoreductase 51 kDa subunit, mitochondrial precursor, putative, expressed			0.666667	1	0.875	A.thaliana
5821	LOC_Os11g04740.1	LOC_Os07g45090.1			FAD-binding and arabino-lactone oxidase domains containing protein, putative, expressed	NADH-ubiquinone oxidoreductase 51 kDa subunit, mitochondrial precursor, putative, expressed			0.666667	1	0.875	A.thaliana
5822	LOC_Os01g44260.1	LOC_Os02g52840.1	Mitochondria	Nucleus	dihydroflavonol-4-reductase, putative, expressed	flavonol synthase/flavanone 3-hydroxylase, putative, expressed		0.258			0.466667	A.thaliana
5826	LOC_Os12g04500.1	LOC_Os03g62170.1		Mitochondria	response regulator receiver domain containing protein	cyclase/dehydrase family protein, expressed						A.thaliana
5830	LOC_Os02g34840.1	LOC_Os02g34840.1	Nucleus	Nucleus	RNA polymerase II transcriptional coactivator KIWI, putative, expressed	RNA polymerase II transcriptional coactivator KIWI, putative, expressed	Nucleus					A.thaliana
5831	LOC_Os02g05450.1	LOC_Os02g34840.1	Nucleus	Nucleus	Homeobox domain containing protein, expressed	RNA polymerase II transcriptional coactivator KIWI, putative, expressed	Nucleus	0.4977		1	1	A.thaliana
5832	LOC_Os01g50960.1	LOC_Os02g34840.1	Nucleus	Nucleus	RNA polymerase II transcriptional coactivator KELP, putative, expressed	RNA polymerase II transcriptional coactivator KIWI, putative, expressed	Nucleus	0.633		1	1	A.thaliana
5836	LOC_Os09g12710.1	LOC_Os03g01970.1		Mitochondria	WD domain, G-beta repeat domain containing protein, expressed	THO complex subunit 1, putative, expressed		0.5881				A.thaliana
5839	LOC_Os02g05340.1	LOC_Os03g63430.1	Nucleus	Nucleus	proteasome/cyclosome repeat containing protein, expressed	proteasome subunit, putative, expressed	Nucleus	0.8074	1			A.thaliana,S.cerevisiae
5841	LOC_Os04g32300.1	LOC_Os04g54474.1			OsGrx_C9 - glutaredoxin subgroup III	transcription factor, putative, expressed			0.571429	0.492754	0.318182	A.thaliana
5843	LOC_Os10g33230.1	LOC_Os01g72790.1		Nucleus	RNA recognition motif containing protein, putative, expressed	cyclin-dependent kinase, putative, expressed		0.5307		0.419753	1	A.thaliana
5850	LOC_Os02g52140.1	LOC_Os02g52140.1	Mitochondria	Mitochondria	RNA recognition motif containing protein, putative, expressed	RNA recognition motif containing protein, putative, expressed	Mitochondria					A.thaliana,C.elegans,D.melanogaster,S.cerevisiae
5852	LOC_Os06g11620.1	LOC_Os06g11620.1			RNA recognition motif containing protein, putative, expressed	RNA recognition motif containing protein, putative, expressed						A.thaliana,C.elegans,D.melanogaster,S.cerevisiae
5853	LOC_Os02g52140.1	LOC_Os06g11620.1	Mitochondria		RNA recognition motif containing protein, putative, expressed	RNA recognition motif containing protein, putative, expressed		0.5696			1	A.thaliana,C.elegans,D.melanogaster,S.cerevisiae
5858	LOC_Os02g36330.1	LOC_Os02g36330.1	Nucleus	Nucleus	RING-H2 finger protein ATL1O, putative, expressed	RING-H2 finger protein ATL1O, putative, expressed	Nucleus					A.thaliana
5891	LOC_Os10g42950.1	LOC_Os09g29100.1			cyclin-dependent kinase E-1, putative, expressed	cyclin, putative, expressed		-0.027		0.492754		A.thaliana
5893	LOC_Os03g04490.1	LOC_Os09g29100.1	Mitochondria		cyclin-dependent kinase inhibitor, putative, expressed	cyclin, putative, expressed		0.8108	1	0.607143		A.thaliana
5894	LOC_Os06g22820.1	LOC_Os09g29100.1			cyclin-dependent kinase F-1, putative, expressed	cyclin, putative, expressed		0.1145		0.492754		A.thaliana
5895	LOC_Os01g67160.1	LOC_Os09g29100.1	Nucleus		cyclin-dependent kinase B1-1, putative, expressed	cyclin, putative, expressed		0.7073		0.492754		A.thaliana
5896	LOC_Os03g02680.1	LOC_Os09g29100.1	Nucleus		cyclin-dependent kinase A-1, putative, expressed	cyclin, putative, expressed		0.3228		0.515152		A.thaliana
5898	LOC_Os03g05300.1	LOC_Os09g29100.1	Mitochondria		cyclin-dependent kinases regulatory subunit 1, putative, expressed	cyclin, putative, expressed				1		A.thaliana
5899	LOC_Os08g40170.1	LOC_Os09g29100.1			cyclin-dependent kinase B2-1, putative, expressed	cyclin, putative, expressed		0.8363	1	1		A.thaliana
5900	LOC_Os05g32600.1	LOC_Os09g29100.1			cyclin-dependent kinase D-1, putative, expressed	cyclin, putative, expressed		0.4329	1	1		A.thaliana
5901	LOC_Os04g41100.1	LOC_Os09g29100.1			cyclin-dependent kinase G-2, putative, expressed	cyclin, putative, expressed		-0.1321		0.492754		A.thaliana
5903	LOC_Os03g02680.1	LOC_Os04g20280.2	Nucleus		cyclin-dependent kinase A-1, putative, expressed	expressed protein						A.thaliana
5911	LOC_Os02g18880.1	LOC_Os09g25090.1	Nucleus		calcineurin B, putative, expressed	CAMK_KIN1/SNF1/Nim1_like.34 - CAMK includes calcium/calmodulin depedent protein kinases, expressed		-0.1497			0.823529	A.thaliana
5922	LOC_Os06g39960.1	LOC_Os06g39960.1			bZIP transcription factor domain containing protein, expressed	bZIP transcription factor domain containing protein, expressed						A.thaliana
5923	LOC_Os01g01484.1	LOC_Os06g39960.1	Nucleus		light-mediated development protein DET1, putative, expressed	bZIP transcription factor domain containing protein, expressed		0.6212				A.thaliana
5924	LOC_Os05g49590.1	LOC_Os06g39960.1			suppressor of phythchrome A, putative, expressed	bZIP transcription factor domain containing protein, expressed		0.4478		0.408	0.35	A.thaliana
5925	LOC_Os02g53140.1	LOC_Os06g39960.1	Chloroplast		COP1, putative, expressed	bZIP transcription factor domain containing protein, expressed		0.5574	0.428571	0.392308	0.622222	A.thaliana
5926	LOC_Os04g41560.2	LOC_Os06g39960.1			B-box zinc finger family protein, putative, expressed	bZIP transcription factor domain containing protein, expressed		0.5766	0.615385		0.388889	A.thaliana
5927	LOC_Os02g39360.1	LOC_Os06g39960.1	Cytoplasm		B-box zinc finger family protein, putative, expressed	bZIP transcription factor domain containing protein, expressed		0.5194	0.615385	0.217949	0.388889	A.thaliana
5928	LOC_Os06g05890.1	LOC_Os06g39960.1			B-box zinc finger family protein, putative, expressed	bZIP transcription factor domain containing protein, expressed		-0.5261	0.615385		0.388889	A.thaliana
5931	LOC_Os04g45690.1	LOC_Os06g39960.1			B-box zinc finger family protein, putative, expressed	bZIP transcription factor domain containing protein, expressed		0.0199	0.615385		0.388889	A.thaliana
5932	LOC_Os02g43170.1	LOC_Os06g39960.1	Nucleus		B-box zinc finger family protein, putative, expressed	bZIP transcription factor domain containing protein, expressed		-0.1954	0.615385		0.388889	A.thaliana
5938	LOC_Os05g15140.1	LOC_Os05g15140.1			expressed protein	expressed protein						A.thaliana
5940	LOC_Os04g35170.1	LOC_Os05g15140.1			expressed protein	expressed protein		-0.124				A.thaliana
5942	LOC_Os03g11060.1	LOC_Os05g15140.1	Nucleus		MFP1 attachment factor 1, putative, expressed	expressed protein		0.4172				A.thaliana
5944	LOC_Os10g02500.1	LOC_Os05g13440.1			serine/threonine-protein kinase BRI1-like 2 precursor, putative, expressed	coiled-coil domain-containing protein 25, putative, expressed		-0.1791				A.thaliana
5945	LOC_Os03g43890.1	LOC_Os01g12890.1	Nucleus	Cytoplasm	WD domain, G-beta repeat domain containing protein, expressed	expressed protein		0.0964				A.thaliana
5946	LOC_Os01g51120.1	LOC_Os04g51120.1	Cytoplasm		vesicle transport v-SNARE protein, putative, expressed	ENTH domain containing protein, expressed		0.2633				A.thaliana,S.cerevisiae
5955	LOC_Os12g04520.1	LOC_Os05g45730.1			FAD-binding and arabino-lactone oxidase domains containing protein, putative, expressed	ubiquinone oxidoreductase, putative, expressed				1	1	A.thaliana
5956	LOC_Os11g04740.1	LOC_Os05g45730.1			FAD-binding and arabino-lactone oxidase domains containing protein, putative, expressed	ubiquinone oxidoreductase, putative, expressed				1	1	A.thaliana
5958	LOC_Os06g11370.1	LOC_Os12g41962.1			mediator of RNA polymerase II transcription subunit 6, putative, expressed	nucleolar protein NOP5, putative, expressed		0.2615	1	0.404762	0	A.thaliana
5959	LOC_Os01g24950.1	LOC_Os12g13590.1	Mitochondria		exocyst complex component 6, putative, expressed	exocyst complex component 5, putative, expressed		0.1144	0.857143	0.809524		A.thaliana,S.cerevisiae
5960	LOC_Os03g21730.1	LOC_Os08g39740.1	Nucleus		receptor-like protein kinase precursor, putative, expressed	expressed protein		0.6907				A.thaliana
5964	LOC_Os08g37390.1	LOC_Os07g22350.1			cyclin, putative, expressed	glucose-6-phosphate 1-dehydrogenase, chloroplast precursor, putative, expressed		0.0459		0.425		A.thaliana
5966	LOC_Os01g70260.1	LOC_Os01g70260.1	Nucleus	Nucleus	receptor-like protein kinase 2 precursor, putative, expressed	receptor-like protein kinase 2 precursor, putative, expressed	Nucleus					A.thaliana
5971	LOC_Os05g48240.1	LOC_Os09g33600.1			dynamin family protein, putative, expressed	ARF GTPase-activating domain-containing protein, putative, expressed		0.3746	0.533333		0.636364	A.thaliana
5972	LOC_Os09g33600.1	LOC_Os09g33600.1			ARF GTPase-activating domain-containing protein, putative, expressed	ARF GTPase-activating domain-containing protein, putative, expressed						A.thaliana,C.elegans
5974	LOC_Os12g37100.1	LOC_Os02g32120.1		Nucleus	pentatricopeptide repeat domain containing protein, putative, expressed	cytochrome b-c1 complex subunit Rieske, mitochondrial precursor, putative, expressed		-0.1873				A.thaliana
5976	LOC_Os07g31300.1	LOC_Os06g43850.1			ATP synthase delta chain, mitochondrial precursor, putative, expressed	ATP synthase F1, delta subunit family protein, putative, expressed		0.5905	1	1	1	A.thaliana
5978	LOC_Os01g72220.1	LOC_Os01g72220.1	Chloroplast	Chloroplast	WD domain, G-beta repeat domain containing protein, expressed	WD domain, G-beta repeat domain containing protein, expressed	Chloroplast					A.thaliana,S.cerevisiae
5980	LOC_Os09g03610.1	LOC_Os01g72220.1		Chloroplast	flowering time control protein FCA, putative, expressed	WD domain, G-beta repeat domain containing protein, expressed				1		A.thaliana
5981	LOC_Os08g08830.1	LOC_Os01g72220.1		Chloroplast	expressed protein	WD domain, G-beta repeat domain containing protein, expressed			0.461538			A.thaliana
5982	LOC_Os02g12570.1	LOC_Os01g72220.1	Cytoplasm	Chloroplast	pre-mRNA cleavage complex II protein Clp1, putative, expressed	WD domain, G-beta repeat domain containing protein, expressed			0.428571	0.826389		A.thaliana
5987	LOC_Os01g02090.1	LOC_Os02g56210.1	Cytoplasm	Mitochondria	expressed protein	hydrolase, NUDIX family, domain containing protein, expressed		0.7812			0	A.thaliana
5990	LOC_Os11g16550.1	LOC_Os03g20700.1		Nucleus	uncharacterized protein ycf53, putative, expressed	magnesium-chelatase, putative, expressed						A.thaliana
5992	LOC_Os02g08440.1	LOC_Os03g20700.1	Nucleus	Nucleus	OsWRKY71 - Superfamily of TFs having WRKY and zinc finger domains, expressed	magnesium-chelatase, putative, expressed	Nucleus			0.579545	0	A.thaliana
5995	LOC_Os03g05300.1	LOC_Os01g74146.1	Mitochondria	Cytoplasm	cyclin-dependent kinases regulatory subunit 1, putative, expressed	WD repeat-containing protein, putative, expressed						A.thaliana
5999	LOC_Os01g13260.1	LOC_Os01g74146.1	Nucleus	Cytoplasm	cyclin-A1, putative, expressed	WD repeat-containing protein, putative, expressed						A.thaliana,S.cerevisiae
6000	LOC_Os01g44260.1	LOC_Os11g32650.1	Mitochondria		dihydroflavonol-4-reductase, putative, expressed	chalcone synthase, putative, expressed		0.0939		1	1	A.thaliana
6001	LOC_Os02g52840.1	LOC_Os11g32650.1	Nucleus		flavonol synthase/flavanone 3-hydroxylase, putative, expressed	chalcone synthase, putative, expressed		0.328			0.466667	A.thaliana
6002	LOC_Os10g02500.1	LOC_Os01g08960.1		Mitochondria	serine/threonine-protein kinase BRI1-like 2 precursor, putative, expressed	phosducin-like protein 3, putative, expressed		0.2244				A.thaliana
6003	LOC_Os03g57290.1	LOC_Os08g02550.1	Mitochondria		cullin, putative, expressed	proteasome subunit, putative, expressed		0.4672				A.thaliana,H.sapiens
6004	LOC_Os03g10120.1	LOC_Os08g02550.1	Nucleus		proteasome subunit, putative, expressed	proteasome subunit, putative, expressed		0.7729				A.thaliana,H.sapiens
6006	LOC_Os08g02550.1	LOC_Os08g02550.1			proteasome subunit, putative, expressed	proteasome subunit, putative, expressed						A.thaliana
6007	LOC_Os04g34930.1	LOC_Os08g02550.1			COP9 signalosome complex subunit 8, putative, expressed	proteasome subunit, putative, expressed		0.5226				A.thaliana,D.melanogaster,H.sapiens
6008	LOC_Os03g02540.1	LOC_Os08g02550.1	Nucleus		proteasome subunit, putative, expressed	proteasome subunit, putative, expressed		0.716				A.thaliana
6009	LOC_Os07g38940.1	LOC_Os08g02550.1			ubiquitin-conjugating enzyme, putative, expressed	proteasome subunit, putative, expressed		-0.0402				A.thaliana
6010	LOC_Os05g37690.1	LOC_Os08g02550.1			OsFBL23 - F-box domain and LRR containing protein, expressed	proteasome subunit, putative, expressed		0.1261				A.thaliana
6013	LOC_Os02g53140.1	LOC_Os08g02550.1	Chloroplast		COP1, putative, expressed	proteasome subunit, putative, expressed		-0.4019				A.thaliana
6014	LOC_Os01g17180.1	LOC_Os08g02550.1	Nucleus		proteasome subunit, putative, expressed	proteasome subunit, putative, expressed		0.4209				A.thaliana,H.sapiens
6015	LOC_Os04g56070.1	LOC_Os08g02550.1			COP9 signalosome complex subunit 5b, putative, expressed	proteasome subunit, putative, expressed		0.8183				A.thaliana,H.sapiens
6016	LOC_Os07g30840.1	LOC_Os08g02550.1			proteasome subunit, putative, expressed	proteasome subunit, putative, expressed		0.7456				A.thaliana,H.sapiens
6021	LOC_Os03g40270.1	LOC_Os03g40270.1	Mitochondria	Mitochondria	alpha-1,4-glucan-protein synthase, putative, expressed	alpha-1,4-glucan-protein synthase, putative, expressed	Mitochondria					A.thaliana
6047	LOC_Os05g05950.1	LOC_Os04g35900.1			TOC159, putative, expressed	translocon Tic40, putative, expressed		0.6311				A.thaliana
6049	LOC_Os05g33050.1	LOC_Os10g26280.1			ABTB1 - Armadillo repeats with a Bric-a-Brac, Tramtrack, Broad Complex BTB domain, expressed	ORC3 - Putative origin recognition complex subunit 3, expressed		0.3134	0.857143	0.515152	1	A.thaliana
6050	LOC_Os03g55200.1	LOC_Os10g26280.1	Nucleus		ORC5 - Putative origin recognition complex subunit 5, expressed	ORC3 - Putative origin recognition complex subunit 3, expressed		0.6801				A.thaliana,H.sapiens
6051	LOC_Os03g08640.1	LOC_Os10g26280.1	Nucleus		ORC2 - Putative origin recognition complex subunit 2, expressed	ORC3 - Putative origin recognition complex subunit 3, expressed		0.2966	1	1	0.875	A.thaliana,D.melanogaster,H.sapiens
6052	LOC_Os09g25490.1	LOC_Os09g25490.1			CESA9 - cellulose synthase, expressed	CESA9 - cellulose synthase, expressed						A.thaliana
6053	LOC_Os01g64820.1	LOC_Os10g17770.1	Nucleus		POLA1 - Putative DNA polymerase alpha catalytic subunit, expressed	chromo domain-containing protein LHP1, putative, expressed		0.59	1	0.755556	0.291667	A.thaliana
6054	LOC_Os10g17770.1	LOC_Os10g17770.1			chromo domain-containing protein LHP1, putative, expressed	chromo domain-containing protein LHP1, putative, expressed						A.thaliana
6057	LOC_Os02g36330.1	LOC_Os10g17770.1	Nucleus		RING-H2 finger protein ATL1O, putative, expressed	chromo domain-containing protein LHP1, putative, expressed			0.352941	0.453333	0.291667	A.thaliana
6058	LOC_Os12g02870.1	LOC_Os10g17770.1			GRAS family transcription factor domain containing protein, expressed	chromo domain-containing protein LHP1, putative, expressed			1	1	0.27451	A.thaliana
6063	LOC_Os09g33810.1	LOC_Os05g40990.1			ankyrin repeat domain containing protein, putative, expressed	NADH-cytochrome b5 reductase, putative, expressed		0.4414				A.thaliana
6068	LOC_Os03g03450.1	LOC_Os03g03450.1	Mitochondria	Mitochondria	anthranilate phosphoribosyltransferase, chloroplast precursor, putative, expressed	anthranilate phosphoribosyltransferase, chloroplast precursor, putative, expressed	Mitochondria					A.thaliana
6069	LOC_Os02g10120.1	LOC_Os03g15590.1	Nucleus	Mitochondria	lipoxygenase, putative, expressed	eukaryotic translation initiation factor, putative, expressed		-0.4777		0.618182	0.388889	A.thaliana
6070	LOC_Os01g53250.1	LOC_Os04g57810.1	Cytoplasm		NADPH reductase, putative, expressed	GA18008-PA, putative, expressed		0.1735				A.thaliana,D.melanogaster
6074	LOC_Os05g26890.1	LOC_Os01g61970.1		Nucleus	G-protein alpha subunit, putative, expressed	Lung seven transmembrane receptor domain containing protein, putative, expressed		-0.3016	0.470588		0.466667	A.thaliana
6076	LOC_Os12g39830.1	LOC_Os01g27040.1		Nucleus	cyclin, putative, expressed	chromatin-remodeling complex ATPase chain, putative, expressed		0.319	1	0.472222	0.7	A.thaliana
6080	LOC_Os03g24890.1	LOC_Os03g24890.1	Nucleus	Nucleus	RNA recognition motif containing protein, putative, expressed	RNA recognition motif containing protein, putative, expressed	Nucleus					A.thaliana
6086	LOC_Os09g33870.1	LOC_Os03g24890.1		Nucleus	RNA recognition motif containing protein, putative, expressed	RNA recognition motif containing protein, putative, expressed		0.5139			1	A.thaliana
6097	LOC_Os01g52050.1	LOC_Os03g59530.1	Mitochondria	Nucleus	systemin receptor SR160 precursor, putative, expressed	protein Kinase-associated protein phosphatase, putative, expressed		0.1335		0.766917	0.746667	A.thaliana
6172	LOC_Os09g30350.1	LOC_Os05g46560.1			expressed protein	RAN GTPase-activating protein 1, putative, expressed						A.thaliana
6174	LOC_Os05g15140.1	LOC_Os05g46560.1			expressed protein	RAN GTPase-activating protein 1, putative, expressed		0.5607				A.thaliana
6179	LOC_Os02g54980.1	LOC_Os02g10260.1	Mitochondria	Nucleus	pheophorbide a oxygenase, chloroplast precursor, putative, expressed	outer membrane protein, OMP85 family protein, expressed		0.0133				A.thaliana
6180	LOC_Os07g37250.1	LOC_Os02g10260.1		Nucleus	THYLAKOID FORMATION1, chloroplast precursor, putative, expressed	outer membrane protein, OMP85 family protein, expressed		-0.0909	1			A.thaliana
6181	LOC_Os10g41780.1	LOC_Os02g10260.1		Nucleus	chlorophyllide a oxygenase, chloroplast precursor, putative, expressed	outer membrane protein, OMP85 family protein, expressed			1			A.thaliana
6183	LOC_Os10g35010.1	LOC_Os02g10260.1		Nucleus	ATTIC110/TIC110, putative, expressed	outer membrane protein, OMP85 family protein, expressed		0.2352				A.thaliana
6186	LOC_Os04g01570.1	LOC_Os06g06810.1	Chloroplast		invertase/pectin methylesterase inhibitor family protein, putative, expressed	OsSub49 - Putative Subtilisin homologue, expressed		-0.1273			0.466667	A.thaliana
6187	LOC_Os06g11370.1	LOC_Os07g07020.2			mediator of RNA polymerase II transcription subunit 6, putative, expressed	mediator of RNA polymerase II transcription subunit 31, putative, expressed				0.766917	1	A.thaliana
6191	LOC_Os02g05340.1	LOC_Os02g11050.1	Nucleus	Nucleus	proteasome/cyclosome repeat containing protein, expressed	26S protease regulatory subunit, putative, expressed	Nucleus	0.7985	1	0.809524	0.777778	A.thaliana,H.sapiens,S.cerevisiae
6192	LOC_Os02g56520.1	LOC_Os02g11050.1	Nucleus	Nucleus	expressed protein	26S protease regulatory subunit, putative, expressed	Nucleus					A.thaliana
6193	LOC_Os04g40830.1	LOC_Os02g11050.1		Nucleus	cullin family domain containing protein, putative, expressed	26S protease regulatory subunit, putative, expressed		0.4593	0.533333	0.693878	0.666667	A.thaliana
6195	LOC_Os06g11370.1	LOC_Os12g44140.1			mediator of RNA polymerase II transcription subunit 6, putative, expressed	expressed protein		0.5804				A.thaliana
6197	LOC_Os01g66030.1	LOC_Os01g66030.1	Nucleus	Nucleus	OsMADS2 - MADS-box family gene with MIKCc type-box, expressed	OsMADS2 - MADS-box family gene with MIKCc type-box, expressed	Nucleus					A.thaliana,H.sapiens,S.cerevisiae
6201	LOC_Os01g10504.1	LOC_Os01g66030.1	Nucleus	Nucleus	OsMADS3 - MADS-box family gene with MIKCc type-box, expressed	OsMADS2 - MADS-box family gene with MIKCc type-box, expressed	Nucleus	0.5701	1	1	1	A.thaliana,H.sapiens,S.cerevisiae
6216	LOC_Os03g50860.1	LOC_Os04g28180.1	Nucleus	Nucleus	histidine kinase, putative, expressed	ribosomal protein, putative, expressed	Nucleus	-0.0733	0.428571	0.674603	0	A.thaliana
6218	LOC_Os06g47890.1	LOC_Os01g01700.1		Nucleus	OsFBO9 - F-box and other domain containing protein, expressed	anaphase-promoting complex subunit 11, putative, expressed		0.1391			0	A.thaliana
6224	LOC_Os07g38940.1	LOC_Os01g01700.1		Nucleus	ubiquitin-conjugating enzyme, putative, expressed	anaphase-promoting complex subunit 11, putative, expressed		0.2067			0	A.thaliana
6225	LOC_Os05g37690.1	LOC_Os01g01700.1		Nucleus	OsFBL23 - F-box domain and LRR containing protein, expressed	anaphase-promoting complex subunit 11, putative, expressed		0.4376				A.thaliana
6229	LOC_Os10g02500.1	LOC_Os05g42424.1			serine/threonine-protein kinase BRI1-like 2 precursor, putative, expressed	ubiquitin family protein, putative, expressed		-0.2296				A.thaliana
6238	LOC_Os02g10700.1	LOC_Os11g40150.1	Cytoplasm		OsFBL7 - F-box domain and LRR containing protein, expressed	DNA repair protein Rad51, putative, expressed		-0.1604				A.thaliana
6240	LOC_Os11g40150.1	LOC_Os11g40150.1			DNA repair protein Rad51, putative, expressed	DNA repair protein Rad51, putative, expressed						A.thaliana,C.elegans,D.melanogaster,H.sapiens,S.cerevisiae
6241	LOC_Os01g07110.1	LOC_Os11g40150.1	Mitochondria		BRCA2 repeat family protein, expressed	DNA repair protein Rad51, putative, expressed		-0.0276		0.787037	1	A.thaliana
6242	LOC_Os09g10850.1	LOC_Os11g40150.1			meiotic coiled-coil protein 7, putative, expressed	DNA repair protein Rad51, putative, expressed		0.3584				A.thaliana
6246	LOC_Os11g04954.1	LOC_Os11g40150.1			DNA repair protein Rad51, putative, expressed	DNA repair protein Rad51, putative, expressed		-0.0641		1	1	A.thaliana,H.sapiens,S.cerevisiae
6247	LOC_Os02g52510.1	LOC_Os11g40150.1	Mitochondria		SNF2 family N-terminal domain containing protein, expressed	DNA repair protein Rad51, putative, expressed		0.411			1	A.thaliana,C.elegans,H.sapiens,S.cerevisiae
6259	LOC_Os07g42370.1	LOC_Os04g55920.1			zinc-finger protein, putative, expressed	zinc-finger protein, putative, expressed		0.6632				A.thaliana
6260	LOC_Os03g28940.1	LOC_Os04g55920.1	Nucleus		ZIM domain containing protein, putative, expressed	zinc-finger protein, putative, expressed		0.4935				A.thaliana
6261	LOC_Os01g68370.1	LOC_Os09g26400.1	Nucleus		B3 DNA binding domain containing protein, expressed	zinc finger, C3HC4 type domain containing protein, expressed		0.3047			0.7	A.thaliana
6266	LOC_Os03g03150.1	LOC_Os07g48300.1	Mitochondria		WD repeat-containing protein, putative, expressed	eukaryotic translation initiation factor 2 subunit beta, putative, expressed		0.1329				A.thaliana
6267	LOC_Os03g02680.1	LOC_Os07g48300.1	Nucleus		cyclin-dependent kinase A-1, putative, expressed	eukaryotic translation initiation factor 2 subunit beta, putative, expressed		-0.0037		0.643939	0.666667	A.thaliana
6269	LOC_Os03g33580.1	LOC_Os07g48300.1	Nucleus		mitotic checkpoint protein, putative, expressed	eukaryotic translation initiation factor 2 subunit beta, putative, expressed		0.3163				A.thaliana
6271	LOC_Os03g53880.1	LOC_Os03g53880.1	Mitochondria	Mitochondria	serine/threonine-protein kinase TOUSLED, putative, expressed	serine/threonine-protein kinase TOUSLED, putative, expressed	Mitochondria					A.thaliana
6273	LOC_Os03g13790.1	LOC_Os03g53880.1	Chloroplast	Mitochondria	myb/SANT domain protein, putative, expressed	serine/threonine-protein kinase TOUSLED, putative, expressed		0.1043			0.411765	A.thaliana
6276	LOC_Os04g31340.1	LOC_Os03g20340.1		Nucleus	CBS domain containing membrane protein, putative, expressed	SNF1-related protein kinase regulatory subunit beta-1, putative, expressed		0.477				A.thaliana
6287	LOC_Os02g33430.1	LOC_Os02g33430.1	Nucleus	Nucleus	E2F family transcription factor protein, putative, expressed	E2F family transcription factor protein, putative, expressed	Nucleus					A.thaliana
6290	LOC_Os04g40850.1	LOC_Os02g33430.1		Nucleus	26S proteasome non-ATPase regulatory subunit 6, putative, expressed	E2F family transcription factor protein, putative, expressed		0.4317	0.533333			A.thaliana
6291	LOC_Os02g38810.1	LOC_Os02g33430.1	Mitochondria	Nucleus	26S proteasome non-ATPase regulatory subunit 6, putative, expressed	E2F family transcription factor protein, putative, expressed		0.3564	0.533333			A.thaliana
6295	LOC_Os10g30420.1	LOC_Os12g06200.1			transcription factor Dp, putative, expressed	E2F family transcription factor protein, putative, expressed		0.4793	1	1	1	A.thaliana,D.melanogaster,H.sapiens
6296	LOC_Os03g05760.1	LOC_Os12g06200.1	Mitochondria		transcription factor Dp, putative, expressed	E2F family transcription factor protein, putative, expressed		0.069	1	1	1	A.thaliana,D.melanogaster,H.sapiens
6299	LOC_Os08g42600.1	LOC_Os12g06200.1			retinoblastoma-related protein-like, putative, expressed	E2F family transcription factor protein, putative, expressed		0.5883				A.thaliana,D.melanogaster,H.sapiens
6302	LOC_Os02g56270.1	LOC_Os03g02150.1	Nucleus	Chloroplast	ENTH domain containing protein, expressed	adapitin protein, putative, expressed				0.404762	0	A.thaliana,D.melanogaster
6319	LOC_Os01g70810.1	LOC_Os08g01054.1	Nucleus		homeobox domain containing protein, expressed	retrotransposon protein, putative, unclassified, expressed		0.4194	0.533333	0.257576	0	A.thaliana
6320	LOC_Os09g34070.1	LOC_Os08g01054.1			RNA recognition motif containing protein, expressed	retrotransposon protein, putative, unclassified, expressed		0.4091			0	A.thaliana
6321	LOC_Os05g41210.1	LOC_Os02g07430.1		Nucleus	OsCam2 - Calmodulin, expressed	OsMADS29 - MADS-box family gene with MIKCc type-box, expressed		-0.0635	0.352941	0.515152	0.368421	A.thaliana
6324	LOC_Os02g07430.1	LOC_Os02g07430.1	Nucleus	Nucleus	OsMADS29 - MADS-box family gene with MIKCc type-box, expressed	OsMADS29 - MADS-box family gene with MIKCc type-box, expressed	Nucleus					A.thaliana,H.sapiens,S.cerevisiae
6327	LOC_Os07g48780.1	LOC_Os02g07430.1		Nucleus	OsCam1-2 - Calmodulin, expressed	OsMADS29 - MADS-box family gene with MIKCc type-box, expressed		-0.1574	0.352941	0.515152	0.368421	A.thaliana
6328	LOC_Os03g20370.1	LOC_Os02g07430.1	Cytoplasm	Nucleus	OsCam1-1 - Calmodulin, expressed	OsMADS29 - MADS-box family gene with MIKCc type-box, expressed		-0.1538	0.352941	0.515152	0.368421	A.thaliana
6329	LOC_Os01g16240.1	LOC_Os02g07430.1	Nucleus	Nucleus	OsCam1-3 - Calmodulin, expressed	OsMADS29 - MADS-box family gene with MIKCc type-box, expressed	Nucleus	-0.1678	0.352941	0.515152	0.368421	A.thaliana
6361	LOC_Os02g05340.1	LOC_Os05g30800.1	Nucleus		proteasome/cyclosome repeat containing protein, expressed	26S proteasome non-ATPase regulatory subunit 14, putative, expressed		0.7528	1			A.thaliana,S.cerevisiae
6362	LOC_Os03g02680.1	LOC_Os05g30800.1	Nucleus		cyclin-dependent kinase A-1, putative, expressed	26S proteasome non-ATPase regulatory subunit 14, putative, expressed		0.0033				A.thaliana,S.cerevisiae
6364	LOC_Os03g54770.1	LOC_Os09g39590.1	Nucleus		WD domain, G-beta repeat domain containing protein, expressed	metallo-beta-lactamase, putative, expressed		0.398				A.thaliana
6365	LOC_Os09g39590.1	LOC_Os09g39590.1			metallo-beta-lactamase, putative, expressed	metallo-beta-lactamase, putative, expressed						A.thaliana,S.cerevisiae
6366	LOC_Os01g72220.1	LOC_Os09g39590.1	Chloroplast		WD domain, G-beta repeat domain containing protein, expressed	metallo-beta-lactamase, putative, expressed			0.428571	0.826389		A.thaliana,S.cerevisiae
6367	LOC_Os06g36360.1	LOC_Os09g39590.1			expressed protein	metallo-beta-lactamase, putative, expressed		0.4501	1	0.766917	1	A.thaliana,S.cerevisiae
6368	LOC_Os02g12570.1	LOC_Os09g39590.1	Cytoplasm		pre-mRNA cleavage complex II protein Clp1, putative, expressed	metallo-beta-lactamase, putative, expressed		0.8438	1	1	0.518519	A.thaliana
6369	LOC_Os09g23380.1	LOC_Os09g39590.1			metallo-beta-lactamase, putative, expressed	metallo-beta-lactamase, putative, expressed		0.3546			1	A.thaliana
6370	LOC_Os03g63590.1	LOC_Os09g39590.1	Mitochondria		metallo-beta-lactamase, putative, expressed	metallo-beta-lactamase, putative, expressed		0.4897			1	A.thaliana,H.sapiens,S.cerevisiae
6371	LOC_Os06g46400.1	LOC_Os09g39590.1			ATCPSF30/CPSF30, putative, expressed	metallo-beta-lactamase, putative, expressed		0.4933			0.622222	A.thaliana
6372	LOC_Os06g01690.1	LOC_Os06g01690.1			septum site-determining protein minD, putative, expressed	septum site-determining protein minD, putative, expressed						A.thaliana
6380	LOC_Os02g18880.1	LOC_Os02g18880.1	Nucleus	Nucleus	calcineurin B, putative, expressed	calcineurin B, putative, expressed	Nucleus					A.thaliana
6411	LOC_Os01g11040.1	LOC_Os01g37110.1	Nucleus	Cytoplasm	SCAR-like protein 2, putative, expressed	ABIL2, putative, expressed		0.2298	1			A.thaliana
6412	LOC_Os02g40510.1	LOC_Os11g05930.1	Nucleus		response regulator receiver domain containing protein, expressed	response regulator receiver domain containing protein, expressed		0.7147		1	1	A.thaliana
6413	LOC_Os06g47890.1	LOC_Os11g05930.1			OsFBO9 - F-box and other domain containing protein, expressed	response regulator receiver domain containing protein, expressed		0.4431		1	0.933333	A.thaliana
6415	LOC_Os07g49460.1	LOC_Os11g05930.1			response regulator receiver domain containing protein, expressed	response regulator receiver domain containing protein, expressed		0.3136		1	1	A.thaliana
6416	LOC_Os03g17570.1	LOC_Os11g05930.1	Mitochondria		response regulator receiver domain containing protein, expressed	response regulator receiver domain containing protein, expressed		0.2853		1	1	A.thaliana
6434	LOC_Os02g16680.1	LOC_Os02g16680.1	Mitochondria	Mitochondria	bZIP transcription factor domain containing protein, expressed	bZIP transcription factor domain containing protein, expressed	Mitochondria					A.thaliana
6436	LOC_Os02g03960.1	LOC_Os02g16680.1	Nucleus	Mitochondria	CPuORF1 - conserved peptide uORF-containing transcript, expressed	bZIP transcription factor domain containing protein, expressed		-0.0363	1	1	1	A.thaliana
6441	LOC_Os07g48780.1	LOC_Os02g16680.1		Mitochondria	OsCam1-2 - Calmodulin, expressed	bZIP transcription factor domain containing protein, expressed		0.0643	0.352941	0.354167	0.368421	A.thaliana
6442	LOC_Os03g20370.1	LOC_Os02g16680.1	Cytoplasm	Mitochondria	OsCam1-1 - Calmodulin, expressed	bZIP transcription factor domain containing protein, expressed		0.1318	0.352941	0.354167	0.368421	A.thaliana
6443	LOC_Os01g16240.1	LOC_Os02g16680.1	Nucleus	Mitochondria	OsCam1-3 - Calmodulin, expressed	bZIP transcription factor domain containing protein, expressed		0.3323	0.352941	0.354167	0.368421	A.thaliana
6455	LOC_Os06g45100.1	LOC_Os06g45100.1			FAD binding domain of DNA photolyase domain containing protein, expressed	FAD binding domain of DNA photolyase domain containing protein, expressed						A.thaliana
6456	LOC_Os10g22380.1	LOC_Os02g39710.1		Nucleus	glutamyl-tRNA synthetase, cytoplasmic, putative, expressed	CCT/B-box zinc finger protein, putative, expressed		-0.4792	0.615385		0.636364	A.thaliana
6458	LOC_Os10g22380.1	LOC_Os04g42020.1			glutamyl-tRNA synthetase, cytoplasmic, putative, expressed	CCT/B-box zinc finger protein, putative, expressed		-0.6605	0.615385		0.636364	A.thaliana
6460	LOC_Os03g32590.1	LOC_Os06g44030.1	Mitochondria		transcription initiation factor, putative, expressed	WD domain, G-beta repeat domain containing protein, expressed		0.4605	0.75	0.607143	0.466667	A.thaliana,H.sapiens
6462	LOC_Os06g44030.1	LOC_Os06g44030.1			WD domain, G-beta repeat domain containing protein, expressed	WD domain, G-beta repeat domain containing protein, expressed						A.thaliana,S.cerevisiae
6466	LOC_Os03g29470.1	LOC_Os06g44030.1	Nucleus		transcription initiation factor IID, putative, expressed	WD domain, G-beta repeat domain containing protein, expressed		0.3483	0.75	0.607143	0	A.thaliana,H.sapiens,S.cerevisiae
6467	LOC_Os06g43790.1	LOC_Os06g44030.1			transcription initiation factor TFIID subunit 1, putative, expressed	WD domain, G-beta repeat domain containing protein, expressed		0.3281			0	A.thaliana,H.sapiens
6468	LOC_Os01g62820.1	LOC_Os06g44030.1	Nucleus		Transcription initiation factor TFIID subunit A containing protein, expressed	WD domain, G-beta repeat domain containing protein, expressed		0.3112	0.75	0.607143	0.466667	A.thaliana,S.cerevisiae
6469	LOC_Os06g01934.1	LOC_Os08g19650.1			homeobox domain containing protein, expressed	homeobox protein knotted-1, putative, expressed		0.5834	1	1	1	A.thaliana,H.sapiens
6470	LOC_Os05g38120.1	LOC_Os08g19650.1			homeodomain protein, putative, expressed	homeobox protein knotted-1, putative, expressed		-0.1886	1	1	1	A.thaliana,H.sapiens
6472	LOC_Os03g52239.1	LOC_Os08g19650.1	Nucleus		homeobox domain containing protein, expressed	homeobox protein knotted-1, putative, expressed		0.5516	1	1	1	A.thaliana
6474	LOC_Os08g37390.1	LOC_Os01g42520.1		Mitochondria	cyclin, putative, expressed	expressed protein		0.2471				A.thaliana
6478	LOC_Os07g30840.1	LOC_Os10g41960.1			proteasome subunit, putative, expressed	eukaryotic translation initiation factor 3 subunit B, putative, expressed		0.6944				A.thaliana
6485	LOC_Os02g47180.1	LOC_Os06g34690.1	Nucleus		WD repeat-containing protein, putative, expressed	T-complex protein, putative, expressed		0.4036				A.thaliana
6486	LOC_Os01g74146.1	LOC_Os06g34690.1	Cytoplasm		WD repeat-containing protein, putative, expressed	T-complex protein, putative, expressed		0.4528				A.thaliana,S.cerevisiae
6487	LOC_Os03g03150.1	LOC_Os06g34690.1	Mitochondria		WD repeat-containing protein, putative, expressed	T-complex protein, putative, expressed		0.2916				A.thaliana,S.cerevisiae
6488	LOC_Os03g33580.1	LOC_Os06g34690.1	Nucleus		mitotic checkpoint protein, putative, expressed	T-complex protein, putative, expressed		0.5665				A.thaliana
6491	LOC_Os02g24134.1	LOC_Os06g02570.1	Nucleus		Sec1 family transport protein, putative, expressed	syntaxin, putative, expressed		0.3496		1		A.thaliana,C.elegans,S.cerevisiae
6493	LOC_Os01g73230.1	LOC_Os06g02570.1	Nucleus		syntaxin 6, putative, expressed	syntaxin, putative, expressed		0.3839	1	1	1	A.thaliana,D.melanogaster,S.cerevisiae
6495	LOC_Os10g42950.1	LOC_Os03g52750.1		Mitochondria	cyclin-dependent kinase E-1, putative, expressed	cyclin, putative, expressed		0.3235		0.492754		A.thaliana,H.sapiens
6497	LOC_Os03g04490.1	LOC_Os03g52750.1	Mitochondria	Mitochondria	cyclin-dependent kinase inhibitor, putative, expressed	cyclin, putative, expressed	Mitochondria	0.6853		0.607143		A.thaliana
6498	LOC_Os12g39830.1	LOC_Os03g52750.1		Mitochondria	cyclin, putative, expressed	cyclin, putative, expressed		0.4339		1		A.thaliana
6500	LOC_Os09g25550.1	LOC_Os03g52750.1		Mitochondria	pentatricopeptide, putative, expressed	cyclin, putative, expressed		-0.5293				A.thaliana
6502	LOC_Os01g67160.1	LOC_Os03g52750.1	Nucleus	Mitochondria	cyclin-dependent kinase B1-1, putative, expressed	cyclin, putative, expressed		0.7299		0.492754		A.thaliana
6503	LOC_Os03g02680.1	LOC_Os03g52750.1	Nucleus	Mitochondria	cyclin-dependent kinase A-1, putative, expressed	cyclin, putative, expressed		0.2122		0.515152		A.thaliana,D.melanogaster,H.sapiens
6506	LOC_Os03g05300.1	LOC_Os03g52750.1	Mitochondria	Mitochondria	cyclin-dependent kinases regulatory subunit 1, putative, expressed	cyclin, putative, expressed	Mitochondria			1		A.thaliana
6509	LOC_Os04g41100.1	LOC_Os03g52750.1		Mitochondria	cyclin-dependent kinase G-2, putative, expressed	cyclin, putative, expressed		0.2454		0.492754		A.thaliana
6511	LOC_Os07g03230.1	LOC_Os10g41960.1			eukaryotic translation initiation factor 3 subunit C, putative, expressed	eukaryotic translation initiation factor 3 subunit B, putative, expressed		0.7604	1	1	1	A.thaliana,S.cerevisiae
6512	LOC_Os02g03080.1	LOC_Os10g41960.1	Nucleus		eukaryotic translation initiation factor 3 subunit C, putative, expressed	eukaryotic translation initiation factor 3 subunit B, putative, expressed			1	1	1	A.thaliana,S.cerevisiae
6513	LOC_Os04g30780.1	LOC_Os10g41960.1			eukaryotic translation initiation factor 3 subunit H, putative, expressed	eukaryotic translation initiation factor 3 subunit B, putative, expressed		0.7327				A.thaliana
6528	LOC_Os03g51970.1	LOC_Os03g52320.1	Nucleus	Nucleus	growth-regulating factor, putative, expressed	GRF-interacting factor 1, putative, expressed	Nucleus	0.7877		0.745614	0.518519	A.thaliana
6529	LOC_Os02g53690.1	LOC_Os03g52320.1	Mitochondria	Nucleus	growth regulating factor protein, putative, expressed	GRF-interacting factor 1, putative, expressed		0.8118		0.443478	0.518519	A.thaliana
6530	LOC_Os01g16010.1	LOC_Os07g44970.1	Chloroplast		BCAS2 protein, putative, expressed	XPA-binding protein 2, putative, expressed		0.3627				A.thaliana
6533	LOC_Os03g42840.1	LOC_Os06g40370.1	Cytoplasm		calcineurin B, putative, expressed	CAMK_KIN1/SNF1/Nim1_like.27 - CAMK includes calcium/calmodulin depedent protein kinases, expressed		0.2484			0.823529	A.thaliana
6535	LOC_Os05g41210.1	LOC_Os06g40370.1			OsCam2 - Calmodulin, expressed	CAMK_KIN1/SNF1/Nim1_like.27 - CAMK includes calcium/calmodulin depedent protein kinases, expressed		0.0715		0.472222	0.823529	A.thaliana
6536	LOC_Os06g40370.1	LOC_Os06g40370.1			CAMK_KIN1/SNF1/Nim1_like.27 - CAMK includes calcium/calmodulin depedent protein kinases, expressed	CAMK_KIN1/SNF1/Nim1_like.27 - CAMK includes calcium/calmodulin depedent protein kinases, expressed						A.thaliana,S.cerevisiae
6539	LOC_Os02g18880.1	LOC_Os06g40370.1	Nucleus		calcineurin B, putative, expressed	CAMK_KIN1/SNF1/Nim1_like.27 - CAMK includes calcium/calmodulin depedent protein kinases, expressed		0.1556			0.823529	A.thaliana
6540	LOC_Os03g03910.1	LOC_Os06g40370.1	Nucleus		catalase domain containing protein, expressed	CAMK_KIN1/SNF1/Nim1_like.27 - CAMK includes calcium/calmodulin depedent protein kinases, expressed		-0.0533		0.554348	0.875	A.thaliana
6542	LOC_Os01g39770.1	LOC_Os06g40370.1	Nucleus		calcineurin B, putative, expressed	CAMK_KIN1/SNF1/Nim1_like.27 - CAMK includes calcium/calmodulin depedent protein kinases, expressed		0.0458			0.823529	A.thaliana
6544	LOC_Os03g20370.1	LOC_Os06g40370.1	Cytoplasm		OsCam1-1 - Calmodulin, expressed	CAMK_KIN1/SNF1/Nim1_like.27 - CAMK includes calcium/calmodulin depedent protein kinases, expressed		0.068		0.472222	0.823529	A.thaliana
6545	LOC_Os01g16240.1	LOC_Os06g40370.1	Nucleus		OsCam1-3 - Calmodulin, expressed	CAMK_KIN1/SNF1/Nim1_like.27 - CAMK includes calcium/calmodulin depedent protein kinases, expressed		0.1365		0.472222	0.823529	A.thaliana
6548	LOC_Os12g44360.1	LOC_Os06g40370.1			sodium/hydrogen exchanger 7, putative, expressed	CAMK_KIN1/SNF1/Nim1_like.27 - CAMK includes calcium/calmodulin depedent protein kinases, expressed		0.2721		0.492754	0	A.thaliana
6549	LOC_Os03g29614.1	LOC_Os03g29614.1	Nucleus	Nucleus	myb-like DNA-binding domain containing protein, putative, expressed	myb-like DNA-binding domain containing protein, putative, expressed	Nucleus					A.thaliana
6550	LOC_Os02g45810.1	LOC_Os03g29614.1	Nucleus	Nucleus	WD domain, G-beta repeat domain containing protein, expressed	myb-like DNA-binding domain containing protein, putative, expressed	Nucleus	-0.1567				A.thaliana
6553	LOC_Os02g10120.1	LOC_Os10g32970.1	Nucleus		lipoxygenase, putative, expressed	eukaryotic translation initiation factor, putative, expressed		-0.661		0.618182	0.388889	A.thaliana
6554	LOC_Os10g34180.1	LOC_Os10g32970.1			transcription factor BTF3, putative, expressed	eukaryotic translation initiation factor, putative, expressed		0.7537				A.thaliana
6555	LOC_Os03g01910.1	LOC_Os10g32970.1	Mitochondria		transcription factor BTF3, putative, expressed	eukaryotic translation initiation factor, putative, expressed		0.7008				A.thaliana
6556	LOC_Os10g22380.1	LOC_Os04g56400.1			glutamyl-tRNA synthetase, cytoplasmic, putative, expressed	glutamine synthetase, catalytic domain containing protein, expressed		-0.5632	0.692308	0.73913	1	A.thaliana
6558	LOC_Os05g51420.1	LOC_Os10g21810.1			hypersensitive-induced response protein, putative, expressed	histidine kinase, putative, expressed			1			A.thaliana
6560	LOC_Os05g48240.1	LOC_Os10g21810.1			dynamin family protein, putative, expressed	histidine kinase, putative, expressed			0.375	0.283333	0.823529	A.thaliana
6562	LOC_Os08g44350.1	LOC_Os10g21810.1			histidine-containing phosphotransfer protein, putative, expressed	histidine kinase, putative, expressed				1	1	A.thaliana
6563	LOC_Os10g21810.1	LOC_Os10g21810.1			histidine kinase, putative, expressed	histidine kinase, putative, expressed						A.thaliana,S.cerevisiae
6564	LOC_Os05g01270.1	LOC_Os10g21810.1			peptidyl-prolyl cis-trans isomerase, putative, expressed	histidine kinase, putative, expressed				0.674603	0.388889	A.thaliana
6565	LOC_Os01g43630.1	LOC_Os10g21810.1	Nucleus		adaptin, putative, expressed	histidine kinase, putative, expressed			0.5	0.492754	0.777778	A.thaliana
6566	LOC_Os02g34540.1	LOC_Os10g21810.1	Cytoplasm		tetratricopeptide repeat containing protein, putative, expressed	histidine kinase, putative, expressed					0.777778	A.thaliana
6567	LOC_Os07g49150.1	LOC_Os10g21810.1			26S protease regulatory subunit 4, putative, expressed	histidine kinase, putative, expressed			0.4	0.515152	1	A.thaliana
6575	LOC_Os04g41470.1	LOC_Os10g21810.1			expressed protein	histidine kinase, putative, expressed			0.428571		0.636364	A.thaliana
6576	LOC_Os09g31180.1	LOC_Os10g21810.1			ribosomal protein L6, putative, expressed	histidine kinase, putative, expressed			0.428571	0.674603	0.333333	A.thaliana
6578	LOC_Os01g69920.1	LOC_Os10g21810.1	Cytoplasm		histidine kinase, putative, expressed	histidine kinase, putative, expressed			1	1	1	A.thaliana,S.cerevisiae
6579	LOC_Os03g54084.1	LOC_Os03g54084.1	Nucleus	Nucleus	phytochrome C, putative, expressed	phytochrome C, putative, expressed	Nucleus					A.thaliana
6580	LOC_Os03g19590.1	LOC_Os03g54084.1	Mitochondria	Nucleus	phytochrome B, putative, expressed	phytochrome C, putative, expressed		0.7065	1	1	1	A.thaliana
6581	LOC_Os02g53140.1	LOC_Os03g54084.1	Chloroplast	Nucleus	COP1, putative, expressed	phytochrome C, putative, expressed		0.3083	0.266667	1	0.875	A.thaliana
6582	LOC_Os03g25260.1	LOC_Os03g25260.1	Nucleus	Nucleus	HIT zinc finger domain containing protein, expressed	HIT zinc finger domain containing protein, expressed	Nucleus					A.thaliana
6583	LOC_Os01g16414.1	LOC_Os03g25260.1	Mitochondria	Nucleus	actin, putative, expressed	HIT zinc finger domain containing protein, expressed		0.4458				A.thaliana,H.sapiens
6585	LOC_Os05g37690.1	LOC_Os04g40720.1			OsFBL23 - F-box domain and LRR containing protein, expressed	expressed protein		-0.1275				A.thaliana
6588	LOC_Os12g04520.1	LOC_Os03g50540.1		Mitochondria	FAD-binding and arabino-lactone oxidase domains containing protein, putative, expressed	2Fe-2S iron-sulfur cluster binding domain containing protein, expressed			1	1	1	A.thaliana
6589	LOC_Os11g04740.1	LOC_Os03g50540.1		Mitochondria	FAD-binding and arabino-lactone oxidase domains containing protein, putative, expressed	2Fe-2S iron-sulfur cluster binding domain containing protein, expressed			1	1	1	A.thaliana
6591	LOC_Os01g63280.2	LOC_Os05g41210.1			tyrosine protein kinase domain containing protein, putative, expressed	OsCam2 - Calmodulin, expressed				0.73913	0.736842	A.thaliana
6592	LOC_Os12g02340.1	LOC_Os05g41210.1			LTPL14 - Protease inhibitor/seed storage/LTP family protein precursor, expressed	OsCam2 - Calmodulin, expressed				0.607143	0.388889	A.thaliana
6599	LOC_Os11g02400.1	LOC_Os05g41210.1			LTPL8 - Protease inhibitor/seed storage/LTP family protein precursor, expressed	OsCam2 - Calmodulin, expressed		-0.2434		0.607143	0.388889	A.thaliana
6601	LOC_Os11g02369.1	LOC_Os05g41210.1			LTPL7 - Protease inhibitor/seed storage/LTP family protein precursor, expressed	OsCam2 - Calmodulin, expressed				0.6375	0.388889	A.thaliana
6604	LOC_Os03g53880.1	LOC_Os05g48030.1	Mitochondria		serine/threonine-protein kinase TOUSLED, putative, expressed	anti-silencing protein, ASF1-like domain containing protein, expressed		0.3194		0.566667		A.thaliana,H.sapiens
6623	LOC_Os12g02390.1	LOC_Os01g51120.1		Cytoplasm	vacuolar-sorting receptor precursor, putative, expressed	vesicle transport v-SNARE protein, putative, expressed		-0.1825	1			A.thaliana
[truncated: 74,586 more rows]
